# Supplementary material for: 1-(4-Cyano­benz­yl)-4-methyl­pyridinium bromide
Source: Acta Crystallogr Sect E Struct Rep Online. 2009 Jun 6;65(Pt 7):o1453. doi: 10.1107/S1600536809020054 (PMC2969263; doi:10.1107/S1600536809020054)
Supplement: Supplementary file 2 [file e-65-o1453-Isup2.hkl]

# 
# h,k,l, Fc-squared, Fo-squared, sigma(Fo-squared) and status flag 
# 
data_I
_shelx_title ' hj in P2(1)/c' 
_shelx_refln_list_code          4 
_shelx_F_calc_maximum      168.00 
_exptl_crystal_F_000       584.00 
_reflns_d_resolution_high  0.8380 
 
loop_ 
 _symmetry_equiv_pos_as_xyz 
 'x, y, z' 
 '-x, y+1/2, -z+1/2' 
 '-x, -y, -z' 
 'x, -y-1/2, z-1/2' 
 
_cell_length_a    12.9670 
_cell_length_b     8.2175 
_cell_length_c    12.2605 
_cell_angle_alpha  90.000 
_cell_angle_beta   96.900 
_cell_angle_gamma  90.000 
 
_shelx_F_squared_multiplier     1.000 
 
loop_ 
 _refln_index_h 
 _refln_index_k 
 _refln_index_l 
 _refln_F_squared_calc 
 _refln_F_squared_meas 
 _refln_F_squared_sigma 
 _refln_observed_status 
   1   0   0       26.61       67.26      2.40 o 
   2   0   0     1932.76     2970.45    390.95 o 
   3   0   0     3595.79     2541.54    121.63 o 
   4   0   0     6525.72     5872.93    197.44 o 
   5   0   0     3476.87     3367.52    124.43 o 
   6   0   0     1028.70     1228.56     35.30 o 
   7   0   0     1669.61     2261.86     66.80 o 
   8   0   0     1187.78     1181.03     43.87 o 
   9   0   0     1558.09     1945.17     40.15 o 
  10   0   0        0.50        4.78      2.07 o 
  11   0   0      970.24     1169.18     23.04 o 
  12   0   0      380.51      460.67     15.59 o 
  13   0   0      383.68      419.63     15.70 o 
  14   0   0      213.51      260.88     13.28 o 
  15   0   0      230.83      278.65     20.93 o 
   1   1   0      340.48     1649.89     51.74 o 
   2   1   0      319.38      489.34     27.04 o 
   3   1   0     6379.31     5629.98    286.24 o 
   4   1   0      445.79      508.96     25.35 o 
   5   1   0     1966.93     1489.83     70.68 o 
   6   1   0       30.02       59.01      4.11 o 
   7   1   0      457.98      402.39     23.16 o 
   8   1   0     3624.49     3052.58     86.65 o 
   9   1   0       21.76       25.53      2.37 o 
  10   1   0      329.99      405.31      8.09 o 
  11   1   0       12.25       18.40      2.49 o 
  12   1   0      107.32      123.82      6.56 o 
  13   1   0        0.53        0.32      2.39 o 
  14   1   0      226.69      264.08     11.16 o 
  15   1   0       62.21       87.42      7.43 o 
   0   2   0       67.91      208.13     18.19 o 
   1   2   0      197.34      152.03     11.91 o 
   2   2   0    28224.12    21894.54    369.16 o 
   3   2   0       61.58        4.69      0.98 o 
   4   2   0      755.69     1151.19     64.08 o 
   5   2   0      262.97      516.24     38.80 o 
   6   2   0      592.90      531.09     23.78 o 
   7   2   0      347.92      389.90     13.77 o 
   8   2   0        3.86        3.49      1.24 o 
   9   2   0      182.84      175.78     31.53 o 
  10   2   0        0.68        0.00      1.40 o 
  11   2   0      110.89       92.95      6.02 o 
  12   2   0      118.50      116.13      7.09 o 
  13   2   0       65.84       60.16      5.84 o 
  14   2   0      102.99      122.78     10.17 o 
  15   2   0       30.49       42.58      7.32 o 
   1   3   0     6300.09     8122.03    357.47 o 
   2   3   0       45.30      130.60      4.31 o 
   3   3   0     6269.28     8522.46    258.10 o 
   4   3   0     1336.31     1849.42     71.19 o 
   5   3   0     2433.07     3112.33     93.46 o 
   6   3   0     3864.39     3987.00    407.34 o 
   7   3   0     1458.02     1221.37     96.60 o 
   8   3   0     2370.38     2425.23     80.54 o 
   9   3   0       87.58       78.14      5.80 o 
  10   3   0     1699.79     1370.12     20.37 o 
  11   3   0        0.61        1.07      2.41 o 
  12   3   0      877.03      867.59     58.25 o 
  13   3   0      169.26      195.38     12.10 o 
  14   3   0      189.26      214.22     21.62 o 
   0   4   0      703.05      899.02     13.58 o 
   1   4   0        3.49        1.46      1.03 o 
   2   4   0     1535.86     1779.07     68.69 o 
   3   4   0      281.60      346.09     19.17 o 
   4   4   0       69.90      173.93      6.08 o 
   5   4   0     2125.94     2393.60     78.98 o 
   6   4   0      650.21      686.18     19.41 o 
   7   4   0     1262.41     1250.55     17.73 o 
   8   4   0       10.19       15.88      3.20 o 
   9   4   0      548.80      507.84     28.99 o 
  10   4   0      140.40      116.51      8.67 o 
  11   4   0      166.40      131.46      9.39 o 
  12   4   0        2.74        0.00      3.26 o 
  13   4   0       96.12      109.22      9.87 o 
  14   4   0        0.53        1.39      4.24 o 
   1   5   0      677.64      889.85     24.44 o 
   2   5   0       58.10       24.85      4.34 o 
   3   5   0      208.39      257.88     14.54 o 
   4   5   0      322.95      348.42     20.60 o 
   5   5   0      232.67      220.03     11.79 o 
   6   5   0      852.39      836.71     19.71 o 
   7   5   0       27.92       38.52      4.23 o 
   8   5   0      400.95      414.31     11.57 o 
   9   5   0        3.63        5.28      2.80 o 
  10   5   0      116.14       96.37      8.48 o 
  11   5   0       28.43       25.47      5.81 o 
  12   5   0       37.39       27.35      6.26 o 
  13   5   0       10.41        7.43      5.13 o 
   0   6   0     2587.23     2811.16     79.96 o 
   1   6   0      423.65      412.28      8.32 o 
   2   6   0     1742.86     1821.20     56.79 o 
   3   6   0      470.34      524.12     19.80 o 
   4   6   0     1154.19     1360.05     61.53 o 
   5   6   0     1274.31     1411.98     61.76 o 
   6   6   0       67.15       80.48      5.76 o 
   7   6   0     1400.98     1594.58     22.87 o 
   8   6   0      227.43      240.97     12.31 o 
   9   6   0      548.19      552.47     18.79 o 
  10   6   0        0.03        2.75      3.76 o 
  11   6   0      379.19      318.14     15.63 o 
  12   6   0        9.01        0.00      3.82 o 
   1   7   0      448.30      491.77     21.64 o 
   2   7   0        0.90        3.54      2.47 o 
   3   7   0      433.99      403.98     14.35 o 
   4   7   0       88.99      110.19      7.81 o 
   5   7   0      199.17      193.25      8.71 o 
   6   7   0       33.23       20.73      4.16 o 
   7   7   0      158.62      209.24     11.83 o 
   8   7   0       75.19       67.38      7.95 o 
   9   7   0       33.31       30.70      6.95 o 
  10   7   0      129.99      113.27     10.23 o 
   0   8   0      104.73      107.24     12.18 o 
   1   8   0        0.41        0.00      3.33 o 
   2   8   0       91.88       85.96      9.44 o 
   3   8   0      168.90      195.24     12.10 o 
   4   8   0        0.97        4.89      4.05 o 
   5   8   0       39.81       53.33      5.77 o 
   6   8   0       27.60       23.89      5.82 o 
   7   8   0       50.11       52.67      7.70 o 
   8   8   0        0.54        0.00      3.79 o 
   1   9   0      433.24      433.41     17.39 o 
   2   9   0        9.58        2.06      4.37 o 
   3   9   0      207.97      204.05     12.50 o 
   4   9   0       38.38       19.71      6.17 o 
   5   9   0      141.71      136.24     15.61 o 
   6   9   0      152.76      155.97     17.16 o 
 -15   1   1       21.43       23.53      6.01 o 
 -14   1   1      295.64      324.04     11.99 o 
 -13   1   1       19.82       26.06      4.35 o 
 -12   1   1      900.78      967.36     15.34 o 
 -11   1   1       77.91       80.93      4.16 o 
 -10   1   1     1664.41     1609.42     58.82 o 
  -9   1   1      710.91      690.58     25.40 o 
  -8   1   1     2606.54     2191.75    128.64 o 
  -7   1   1     3647.40     3244.19    108.08 o 
  -6   1   1     1519.32     1577.31     69.07 o 
  -5   1   1     3451.80     3759.10    264.23 o 
  -4   1   1     1014.19      938.55     85.61 o 
  -3   1   1     8901.71     9415.11   1255.25 o 
  -2   1   1      306.03      156.38     15.52 o 
  -1   1   1     1079.25     3477.31    678.05 o 
   0   1   1      212.21        9.06      1.71 o 
   1   1   1     3693.23     6990.03    218.00 o 
   2   1   1     1503.96     2468.98    377.27 o 
   3   1   1     9153.85     7499.82    734.10 o 
   4   1   1     9323.68     7793.86    566.76 o 
   5   1   1     3505.64     2795.62    160.75 o 
   6   1   1     5016.88     4395.39    121.11 o 
   7   1   1        3.15        2.73      0.99 o 
   8   1   1     3629.59     3409.33    246.08 o 
   9   1   1      320.24      293.75     15.38 o 
  10   1   1     1383.27     1473.44     55.25 o 
  11   1   1       91.91      122.02      5.86 o 
  12   1   1      506.44      573.56     12.55 o 
  13   1   1      195.82      214.94      8.40 o 
  14   1   1       98.51       97.91      7.45 o 
  15   1   1      188.61      214.09     13.28 o 
 -15   2   1      101.72      107.70     10.13 o 
 -14   2   1        0.42        1.51      4.89 o 
 -13   2   1      609.54      681.55     21.36 o 
 -12   2   1       30.97       26.66      3.58 o 
 -11   2   1     1290.56     1236.82     65.14 o 
 -10   2   1      121.57      112.05      8.12 o 
  -9   2   1      831.27      824.57     42.97 o 
  -8   2   1     1028.61      922.19     49.94 o 
  -7   2   1     1128.12     1294.22     53.42 o 
  -6   2   1     3103.46     3385.35    137.79 o 
  -5   2   1     3321.24     3368.30    179.55 o 
  -4   2   1    11270.72    11302.92   1212.57 o 
  -3   2   1     2260.93     1654.65    173.56 o 
  -2   2   1     8354.74     9928.07   1043.01 o 
  -1   2   1     3021.42     2552.21     67.03 o 
   0   2   1    10735.29    13009.13    357.01 o 
   1   2   1    21921.30    15144.91   1587.79 o 
   2   2   1     8009.49     8904.49    274.21 o 
   3   2   1       86.17      195.31      4.88 o 
   4   2   1      478.58      797.72     37.44 o 
   5   2   1     4670.04     4595.74    389.32 o 
   6   2   1      286.59      354.63     22.54 o 
   7   2   1     2681.23     2366.46    110.16 o 
   8   2   1        1.82        4.47      1.84 o 
   9   2   1     1586.16     1544.99     85.79 o 
  10   2   1       36.99       40.30      7.65 o 
  11   2   1     1033.93      987.18     92.80 o 
  12   2   1       84.60       98.06     10.70 o 
  13   2   1      125.41      120.94      7.77 o 
  14   2   1      181.14      200.21     12.67 o 
 -14   3   1        7.36        8.74      4.57 o 
 -13   3   1        0.12        3.15      3.46 o 
 -12   3   1        6.91       11.26      3.38 o 
 -11   3   1        1.71        0.00      2.17 o 
 -10   3   1        2.88        0.00      2.14 o 
  -9   3   1       52.31       52.11      3.79 o 
  -8   3   1        9.16        9.54      4.88 o 
  -7   3   1       47.18       38.57      2.41 o 
  -6   3   1      359.07      293.46     23.59 o 
  -5   3   1      670.34      521.83     51.15 o 
  -4   3   1      446.54      372.88     27.73 o 
  -3   3   1     1633.42     1216.87     45.62 o 
  -2   3   1       41.86       28.52      1.55 o 
  -1   3   1      236.97      223.85      4.47 o 
   0   3   1       22.06       14.78      1.32 o 
   1   3   1        4.85        1.23      0.65 o 
   2   3   1       38.24       27.60      5.60 o 
   3   3   1       49.66       41.83      2.86 o 
   4   3   1      374.38      238.28      6.45 o 
   5   3   1      544.78      467.42     12.67 o 
   6   3   1       96.06       58.45      4.75 o 
   7   3   1        9.85        9.95      2.41 o 
   8   3   1        3.73        3.88      2.14 o 
   9   3   1        0.65        0.32      2.48 o 
  10   3   1        7.44        6.61      2.69 o 
  11   3   1       21.84       18.63      3.79 o 
  12   3   1        6.74        4.28      2.92 o 
  13   3   1        0.29        0.60      3.52 o 
  14   3   1       13.66       17.24      5.88 o 
 -14   4   1       37.42       43.70      7.63 o 
 -13   4   1      259.70      196.06     12.41 o 
 -12   4   1        6.76        5.06      4.13 o 
 -11   4   1      612.67      524.03     17.83 o 
 -10   4   1       18.63       31.31      5.52 o 
  -9   4   1      795.12      894.18     17.20 o 
  -8   4   1      270.63      333.99     13.89 o 
  -7   4   1     1180.91     1313.63     80.14 o 
  -6   4   1     2746.69     2858.02    244.64 o 
  -5   4   1      399.72      468.60     32.22 o 
  -4   4   1     2385.47     2594.46     98.83 o 
  -3   4   1      157.35      147.78      5.66 o 
  -2   4   1     4577.85     4777.96     94.36 o 
  -1   4   1       37.68       30.82      2.09 o 
   0   4   1     5848.93     6748.58     96.07 o 
   1   4   1     1244.29     1417.68     78.56 o 
   2   4   1     1322.20     1922.92    113.40 o 
   3   4   1     6677.79     6689.87    352.53 o 
   4   4   1     1958.84     2259.11     66.11 o 
   5   4   1      497.59      887.52     24.32 o 
   6   4   1       16.27        7.60      2.34 o 
   7   4   1      913.38     1069.99     56.46 o 
   8   4   1        3.47        3.00      2.27 o 
   9   4   1     1425.70     1247.51    102.05 o 
  10   4   1       30.75       30.57      5.51 o 
  11   4   1      379.78      323.28     23.02 o 
  12   4   1      154.25      127.44     10.17 o 
  13   4   1       83.49       99.23      9.76 o 
 -13   5   1        1.83        2.54      4.03 o 
 -12   5   1      260.58      197.31     12.43 o 
 -11   5   1       59.08       39.45      6.55 o 
 -10   5   1      497.81      477.70     17.29 o 
  -9   5   1      159.45      175.59     10.43 o 
  -8   5   1      259.90      291.46     12.55 o 
  -7   5   1      619.27      719.90     27.45 o 
  -6   5   1      168.57      213.37     17.69 o 
  -5   5   1     2449.81     2755.48     73.59 o 
  -4   5   1      255.14      256.84     11.93 o 
  -3   5   1     2072.05     2372.22     79.91 o 
  -2   5   1      159.87      149.18      4.56 o 
  -1   5   1     3105.44     3280.94    146.68 o 
   0   5   1       26.82       34.65      5.28 o 
   1   5   1     2956.25     3346.25    137.05 o 
   2   5   1     1195.23     1244.18     62.58 o 
   3   5   1     2191.51     2050.02    134.58 o 
   4   5   1      996.22     1138.14     50.39 o 
   5   5   1      407.73      474.12     11.17 o 
   6   5   1     1258.94     1396.56     25.78 o 
   7   5   1      442.77      449.59     12.10 o 
   8   5   1     1486.06     1524.10    118.91 o 
   9   5   1       90.85      100.51      8.14 o 
  10   5   1      543.12      507.95     27.40 o 
  11   5   1      112.47       97.55      9.22 o 
  12   5   1      273.03      255.68     43.07 o 
  13   5   1       84.23       90.74     15.79 o 
 -12   6   1        2.66        1.26      4.05 o 
 -11   6   1        0.39        0.00      3.63 o 
 -10   6   1       15.91       17.84      5.28 o 
  -9   6   1        1.75        1.30      3.75 o 
  -8   6   1        2.19        0.00      3.27 o 
  -7   6   1      107.59      118.38     18.02 o 
  -6   6   1      270.34      312.25     10.02 o 
  -5   6   1       54.54       70.00      5.27 o 
  -4   6   1        9.00        8.83      2.82 o 
  -3   6   1        3.52        2.16      2.14 o 
  -2   6   1       27.91       26.80      3.49 o 
  -1   6   1        6.43        2.91      2.02 o 
   0   6   1       45.88       52.99      3.45 o 
   1   6   1        0.06        4.49      1.83 o 
   2   6   1       27.40       30.23      2.94 o 
   3   6   1       14.37       10.01      2.08 o 
   4   6   1       76.29       68.83      7.14 o 
   5   6   1        3.20        1.66      2.43 o 
   6   6   1       90.30      117.82      6.75 o 
   7   6   1        1.39        3.56      2.84 o 
   8   6   1       30.50       35.90      5.77 o 
   9   6   1        6.71        1.87      2.92 o 
  10   6   1       26.34       27.27      5.98 o 
  11   6   1        6.20        4.04      4.18 o 
 -10   7   1      138.91      114.59     10.31 o 
  -9   7   1       18.45       12.56      5.09 o 
  -8   7   1      196.45      184.98     15.79 o 
  -7   7   1      330.71      362.55     29.17 o 
  -6   7   1      101.89       87.54      8.07 o 
  -5   7   1      533.07      609.53     14.98 o 
  -4   7   1       51.57       44.14      4.68 o 
  -3   7   1      670.59      707.55     16.81 o 
  -2   7   1       15.36        8.61      2.78 o 
  -1   7   1      526.04      526.47     12.54 o 
   0   7   1      212.20      191.83      7.77 o 
   1   7   1      985.59     1025.09     22.26 o 
   2   7   1      169.30      170.47      9.77 o 
   3   7   1      684.98      763.24     23.93 o 
   4   7   1      430.35      408.93     16.64 o 
   5   7   1      227.23      236.95     11.65 o 
   6   7   1      608.17      634.23     20.01 o 
   7   7   1       62.96       79.57      6.53 o 
   8   7   1      295.46      264.36     13.62 o 
   9   7   1        3.12        2.92      3.88 o 
  10   7   1      189.39      140.48     24.02 o 
  -8   8   1      125.80      130.00     10.92 o 
  -7   8   1       83.83       85.17      8.92 o 
  -6   8   1      288.38      315.93     26.51 o 
  -5   8   1      259.36      329.55     27.28 o 
  -4   8   1      602.14      669.86     22.73 o 
  -3   8   1        1.56        0.07      2.84 o 
  -2   8   1      684.55      656.08     20.08 o 
  -1   8   1       34.10       28.59      5.74 o 
   0   8   1      559.75      549.12     17.82 o 
   1   8   1      165.94      155.32     10.10 o 
   2   8   1      213.25      173.43     10.73 o 
   3   8   1      288.05      286.49     13.52 o 
   4   8   1      171.58      160.57     10.74 o 
   5   8   1      220.88      207.68     12.31 o 
   6   8   1       38.17       43.30      5.50 o 
   7   8   1      248.48      211.05     12.57 o 
   8   8   1        3.72        8.02      4.66 o 
  -6   9   1       12.85        7.72      7.72 o 
  -5   9   1        0.29        0.00      5.83 o 
  -4   9   1        0.08        2.40      5.83 o 
  -3   9   1        9.10       10.98      6.86 o 
  -2   9   1        0.11        0.26      4.25 o 
  -1   9   1        1.62        2.11      4.31 o 
   0   9   1        0.76        2.85      5.83 o 
   1   9   1        5.88        4.52      5.32 o 
   2   9   1        0.01        0.65      4.42 o 
   3   9   1        0.52        1.97      4.31 o 
   4   9   1        2.74        7.83      5.15 o 
   5   9   1       16.42       11.58      5.46 o 
 -15   0   2      193.95      235.41     18.70 o 
 -14   0   2       18.05       19.22      7.72 o 
 -13   0   2      607.28      657.16     27.45 o 
 -12   0   2      769.24      912.16     20.50 o 
 -11   0   2     2153.38     2247.83     73.54 o 
 -10   0   2      632.97      591.65     16.21 o 
  -9   0   2     1080.88      923.64    146.97 o 
  -8   0   2     1927.94     1600.83     40.06 o 
  -7   0   2     2415.92     1703.51    219.47 o 
  -6   0   2    12011.63    10816.62    796.94 o 
  -5   0   2      272.17      294.64     19.66 o 
  -4   0   2    17050.03    18173.04   1768.60 o 
  -3   0   2      920.62      945.20     80.82 o 
  -2   0   2    19927.70    22984.30    446.63 o 
  -1   0   2     2953.67     3854.98    237.90 o 
   0   0   2     3169.70        2.92      0.86 o 
   1   0   2     5492.54     7114.65     41.18 o 
   2   0   2     4407.49     4447.58     34.49 o 
   3   0   2     8067.79     8808.85   1435.54 o 
   4   0   2      177.79      272.66     49.67 o 
   5   0   2     5267.35     5211.02    726.22 o 
   6   0   2      223.62      169.35      6.98 o 
   7   0   2     5949.31     4744.10    217.05 o 
   8   0   2       87.39       96.30      6.31 o 
   9   0   2     2696.28     2629.42     54.22 o 
  10   0   2      675.88      664.17     17.52 o 
  11   0   2     1070.14     1078.54     23.47 o 
  12   0   2      808.88      850.92     21.96 o 
  13   0   2      265.11      361.18     19.22 o 
  14   0   2      115.10       94.78      9.40 o 
 -15   1   2        5.30        6.86      7.21 o 
 -14   1   2      151.38      218.52     12.28 o 
 -13   1   2       24.00       33.45      4.56 o 
 -12   1   2      156.52      142.36      7.98 o 
 -11   1   2      568.16      538.31     44.73 o 
 -10   1   2      258.52      222.73     19.26 o 
  -9   1   2      351.72      324.25     24.47 o 
  -8   1   2      132.79      135.52     12.23 o 
  -7   1   2      763.40      762.61     43.80 o 
  -6   1   2      378.27      381.96     31.19 o 
  -5   1   2      621.04      975.33    129.52 o 
  -4   1   2       96.05       53.26      7.60 o 
  -3   1   2     3848.83     3527.72    496.40 o 
  -2   1   2     1900.32     1727.33    172.65 o 
  -1   1   2     5980.01     5370.92    473.69 o 
   0   1   2     2757.81      698.25     43.09 o 
   1   1   2     4150.40     2615.63    875.21 o 
   2   1   2    10092.19     7571.28    769.89 o 
   3   1   2      201.87      300.23     34.14 o 
   4   1   2     2952.00     2659.04    361.76 o 
   5   1   2        0.54        1.22      1.02 o 
   6   1   2     3162.57     2804.37     80.22 o 
   7   1   2        3.39        0.54      1.06 o 
   8   1   2       22.40       37.74      4.33 o 
   9   1   2      132.54      121.24      9.66 o 
  10   1   2      710.12      700.15     49.33 o 
  11   1   2      170.14      147.07      6.54 o 
  12   1   2       76.05       87.45      5.65 o 
  13   1   2      195.17      239.34      9.04 o 
  14   1   2        1.47        3.48      3.39 o 
 -15   2   2       35.46       23.51      8.75 o 
 -14   2   2        1.69        0.63      3.91 o 
 -13   2   2      165.25      193.43     14.69 o 
 -12   2   2        4.05        3.17      2.33 o 
 -11   2   2      308.35      302.80     27.37 o 
 -10   2   2      632.32      570.29     27.07 o 
  -9   2   2      529.72      522.18     22.14 o 
  -8   2   2      742.47      738.72     37.45 o 
  -7   2   2      197.73      201.62     12.64 o 
  -6   2   2      403.58      548.03     49.24 o 
  -5   2   2      168.32      141.92     12.11 o 
  -4   2   2     2675.55     2845.40    182.73 o 
  -3   2   2      575.63      321.01     31.66 o 
  -2   2   2     2838.47     3047.09    405.72 o 
  -1   2   2       17.06       92.30     12.78 o 
   0   2   2     6240.98     4675.79    654.88 o 
   1   2   2     3976.95     3181.03    766.89 o 
   2   2   2     6343.97     2890.23    430.00 o 
   3   2   2     1141.05     1264.57    131.23 o 
   4   2   2       13.20       25.18      2.42 o 
   5   2   2     1433.48     1470.51    135.98 o 
   6   2   2        1.66        1.04      1.34 o 
   7   2   2      544.14      694.41     61.39 o 
   8   2   2       72.32       71.49      4.81 o 
   9   2   2      900.77      850.89     48.85 o 
  10   2   2      301.40      283.54     24.29 o 
  11   2   2      275.33      281.04     28.59 o 
  12   2   2       74.92       72.94      8.17 o 
  13   2   2       25.16       28.63      4.98 o 
  14   2   2       79.93       92.22      7.68 o 
 -14   3   2      354.29      358.83     39.85 o 
 -13   3   2      188.40      200.61     30.74 o 
 -12   3   2      269.30      237.33     36.20 o 
 -11   3   2      125.16      118.89      6.98 o 
 -10   3   2     1020.39     1114.80     29.98 o 
  -9   3   2     1278.83     1467.62     20.66 o 
  -8   3   2     1132.22     1105.81     62.29 o 
  -7   3   2     1858.19     2383.92    104.19 o 
  -6   3   2       51.48       70.54      6.04 o 
  -5   3   2     4545.52     5188.09    369.69 o 
  -4   3   2        1.56        1.96      1.07 o 
  -3   3   2     7090.14     7815.05    586.35 o 
  -2   3   2      892.56      964.40     44.60 o 
  -1   3   2     7092.93     8700.92    334.50 o 
   0   3   2     1471.07     2288.90     62.06 o 
   1   3   2     6959.90     7133.41    347.73 o 
   2   3   2     2650.21     3612.90    344.35 o 
   3   3   2     1981.79     1748.99    216.27 o 
   4   3   2    11676.99    10088.93   1338.78 o 
   5   3   2      102.75      131.53     11.43 o 
   6   3   2     4362.23     4548.05    318.42 o 
   7   3   2       64.06       62.62      4.52 o 
   8   3   2     2622.45     2736.29    215.42 o 
   9   3   2      700.65      709.89    102.43 o 
  10   3   2      106.11      101.46     10.61 o 
  11   3   2      508.56      545.34     41.55 o 
  12   3   2      321.51      321.99     27.31 o 
  13   3   2      277.73      244.68     24.22 o 
  14   3   2       48.60       39.96      7.45 o 
 -14   4   2       10.19       12.70      5.57 o 
 -13   4   2       79.88       67.00     10.37 o 
 -12   4   2       17.21        8.90      3.50 o 
 -11   4   2      376.21      394.23     21.53 o 
 -10   4   2      180.65      187.74      8.59 o 
  -9   4   2       90.00      118.71      6.75 o 
  -8   4   2      373.52      436.81     15.70 o 
  -7   4   2       79.39       90.32      4.46 o 
  -6   4   2     1180.67     1255.45     73.68 o 
  -5   4   2      233.58      189.24     19.12 o 
  -4   4   2     1706.44     1711.11    100.11 o 
  -3   4   2      385.32      356.36     11.31 o 
  -2   4   2     1363.49     1570.60     26.75 o 
  -1   4   2      274.84      426.31      8.20 o 
   0   4   2     2023.81     2094.06     88.86 o 
   1   4   2     3149.63     3064.35    113.25 o 
   2   4   2        7.63       39.29      2.62 o 
   3   4   2      966.95      888.32    144.53 o 
   4   4   2     2177.10     1817.68     97.88 o 
   5   4   2      447.92      475.36     35.65 o 
   6   4   2       21.18       10.40      2.59 o 
   7   4   2      225.15      276.96     22.04 o 
   8   4   2       39.03       35.21      4.19 o 
   9   4   2      304.36      294.38     23.75 o 
  10   4   2       62.85       57.43      5.55 o 
  11   4   2      148.19      121.71      9.36 o 
  12   4   2       50.26       50.62      8.53 o 
  13   4   2       30.30       27.26      6.47 o 
 -13   5   2        3.94        5.29      4.48 o 
 -12   5   2      133.66      103.98      9.67 o 
 -11   5   2       17.06       15.70      5.21 o 
 -10   5   2      109.94      128.25      7.82 o 
  -9   5   2        9.62        4.62      2.80 o 
  -8   5   2      210.64      223.68      9.13 o 
  -7   5   2      297.92      320.32     31.91 o 
  -6   5   2       19.70       23.62      2.91 o 
  -5   5   2      462.29      547.15     32.25 o 
  -4   5   2       89.15       91.62      4.34 o 
  -3   5   2      959.74     1074.33     13.31 o 
  -2   5   2       33.66       19.25      2.75 o 
  -1   5   2      357.00      434.92     15.80 o 
   0   5   2      213.58      205.44     10.95 o 
   1   5   2      518.50      581.60     38.44 o 
   2   5   2      871.46      977.05     23.28 o 
   3   5   2      180.92      164.89     22.76 o 
   4   5   2      482.45      543.20     31.68 o 
   5   5   2       30.30       15.28      3.02 o 
   6   5   2      509.91      537.90     50.15 o 
   7   5   2      174.31      179.14     12.78 o 
   8   5   2       16.96       18.06      3.61 o 
   9   5   2       62.97       49.02      5.28 o 
  10   5   2       95.11       90.58      7.56 o 
  11   5   2       64.56       59.31      7.95 o 
  12   5   2        0.40        2.52      4.12 o 
 -12   6   2       18.87       16.28      5.64 o 
 -11   6   2      247.07      200.94     12.74 o 
 -10   6   2      246.04      287.80     14.42 o 
  -9   6   2      548.11      558.13     56.79 o 
  -8   6   2      542.63      558.92     21.28 o 
  -7   6   2      112.58      111.67      8.55 o 
  -6   6   2     1234.41     1361.47     26.38 o 
  -5   6   2        6.25        5.93      2.70 o 
  -4   6   2     1991.02     2056.41     33.16 o 
  -3   6   2      117.41      124.58      6.15 o 
  -2   6   2     2503.33     2664.57     34.93 o 
  -1   6   2     1136.67     1183.42     17.25 o 
   0   6   2     1144.14     1252.58     39.26 o 
   1   6   2     1043.22     1276.64     51.46 o 
   2   6   2      644.27      684.60     33.58 o 
   3   6   2     1353.82     1521.39     56.50 o 
   4   6   2       28.26       23.64      8.28 o 
   5   6   2     1436.50     1458.32     43.23 o 
   6   6   2      288.72      265.67     16.08 o 
   7   6   2      529.06      412.28     37.42 o 
   8   6   2      100.22       78.26      6.34 o 
   9   6   2      419.02      373.89     21.27 o 
  10   6   2      125.27       98.95     10.28 o 
  11   6   2      143.23      127.27     10.80 o 
 -10   7   2       18.33       14.07      5.57 o 
  -9   7   2      123.32      129.07     21.53 o 
  -8   7   2       41.71       44.52     11.07 o 
  -7   7   2      178.87      209.22     21.71 o 
  -6   7   2        4.87        3.17      3.76 o 
  -5   7   2       99.56       83.74      7.76 o 
  -4   7   2        0.14        0.00      2.96 o 
  -3   7   2      547.62      562.38     13.46 o 
  -2   7   2       20.05       18.59      3.61 o 
  -1   7   2      230.38      200.77      8.98 o 
   0   7   2      172.61      165.17      9.51 o 
   1   7   2      392.67      406.48     11.26 o 
   2   7   2      258.76      245.93      8.98 o 
   3   7   2       10.99       12.45      4.30 o 
   4   7   2      282.39      297.79     10.27 o 
   5   7   2       59.30       56.50      8.16 o 
   6   7   2      449.94      467.93     46.42 o 
   7   7   2        0.21        2.21      2.93 o 
   8   7   2      196.90      196.67     21.73 o 
   9   7   2       17.92       23.17      4.94 o 
  10   7   2       65.88       49.43      7.70 o 
  -8   8   2       14.45        8.27      4.97 o 
  -7   8   2       40.44       33.61      6.67 o 
  -6   8   2       15.98        5.16      5.75 o 
  -5   8   2       21.04       12.45      4.85 o 
  -4   8   2      154.08      166.29     16.30 o 
  -3   8   2       40.01       56.17      6.99 o 
  -2   8   2      123.42      114.86      7.09 o 
  -1   8   2       27.17       20.04     10.85 o 
   0   8   2      121.28      130.62      9.51 o 
   1   8   2       30.62       31.90      5.93 o 
   2   8   2       13.05        4.92      4.05 o 
   3   8   2      103.79      118.75      9.46 o 
   4   8   2        6.44        7.81      4.54 o 
   5   8   2       76.42       65.69      8.13 o 
   6   8   2        6.47        5.15      4.49 o 
   7   8   2       63.14       76.52     12.10 o 
   8   8   2        0.55        3.60      6.18 o 
  -5   9   2      265.43      242.60     25.31 o 
  -4   9   2        0.06        6.52      6.69 o 
  -3   9   2      266.43      237.64     19.73 o 
  -2   9   2       11.56        5.49      6.52 o 
  -1   9   2      291.40      310.16     14.83 o 
   0   9   2       84.71       63.87      8.05 o 
   1   9   2       97.47       62.93      8.18 o 
   2   9   2      312.39      346.00     21.53 o 
   3   9   2      101.43       94.76      9.40 o 
   4   9   2      335.74      354.45     16.56 o 
   5   9   2        0.18        0.00      5.06 o 
 -15   1   3       33.21       52.85     10.98 o 
 -14   1   3      486.44      514.23     26.25 o 
 -13   1   3       43.20       34.00      5.62 o 
 -12   1   3      300.53      302.65     24.71 o 
 -11   1   3       60.18       69.24      8.86 o 
 -10   1   3      288.27      298.28     10.59 o 
  -9   1   3     1387.70     1396.26     72.55 o 
  -8   1   3      182.21      187.94     18.12 o 
  -7   1   3     2746.34     2739.85    338.21 o 
  -6   1   3        6.72        9.81      1.10 o 
  -5   1   3     2854.59     3886.57    244.22 o 
  -4   1   3     2724.98     2706.21    116.14 o 
  -3   1   3     4300.28     5768.81    336.96 o 
  -2   1   3    10826.40     8813.63    542.30 o 
  -1   1   3     7362.58     6940.25    189.38 o 
   0   1   3    12943.67    10519.95   1219.56 o 
   1   1   3    15382.88     9136.76   2971.29 o 
   2   1   3    13660.11    12117.30   2220.73 o 
   3   1   3      119.49      129.77     15.56 o 
   4   1   3     5578.86     5681.58    521.43 o 
   5   1   3      213.88      214.15     11.44 o 
   6   1   3     2866.39     2656.35    133.08 o 
   7   1   3      553.56      586.29     13.75 o 
   8   1   3      977.29      952.58     51.57 o 
   9   1   3      378.55      403.79     27.41 o 
  10   1   3       55.34       60.99      5.26 o 
  11   1   3      394.26      430.05     21.90 o 
  12   1   3        7.09        2.58      2.88 o 
  13   1   3      462.35      524.48     15.47 o 
  14   1   3        2.09        5.85      3.69 o 
 -15   2   3      215.34      219.11     19.22 o 
 -14   2   3       20.43       18.79      5.34 o 
 -13   2   3      334.23      332.52     55.68 o 
 -12   2   3      424.84      379.30     38.85 o 
 -11   2   3      305.87      310.89     15.61 o 
 -10   2   3     1892.27     1979.81     55.18 o 
  -9   2   3      582.06      592.45     30.32 o 
  -8   2   3     1601.28     1844.17    126.83 o 
  -7   2   3        3.39        3.65      1.23 o 
  -6   2   3     8030.54     6784.66    815.63 o 
  -5   2   3     1354.97     1182.25    129.43 o 
  -4   2   3     1537.11     2167.97    259.31 o 
  -3   2   3      840.17     1106.34    104.47 o 
  -2   2   3     3863.48     4501.33    444.41 o 
  -1   2   3     5867.76     5880.26    730.37 o 
   0   2   3     2931.45     3266.71    346.07 o 
   1   2   3     2325.01     3350.43    557.44 o 
   2   2   3       21.57       81.38     29.77 o 
   3   2   3     5238.32     5812.55    410.08 o 
   4   2   3      165.49      100.85     11.84 o 
   5   2   3     3655.43     3463.87    400.45 o 
   6   2   3      217.52      262.47     20.41 o 
   7   2   3     2059.62     2068.21     99.66 o 
   8   2   3      523.21      569.61     27.05 o 
   9   2   3     1585.19     1494.96     97.96 o 
  10   2   3      799.80      762.45     63.63 o 
  11   2   3       98.40      108.81      9.66 o 
  12   2   3      549.60      551.83     52.33 o 
  13   2   3       12.61       16.83      4.34 o 
  14   2   3      200.26      230.40     13.86 o 
 -14   3   3       19.53       39.68     19.47 o 
 -13   3   3       49.36       60.71      8.00 o 
 -12   3   3       29.44       30.41      4.60 o 
 -11   3   3        5.05        4.60      2.64 o 
 -10   3   3       63.76       67.82      5.38 o 
  -9   3   3      171.49      156.28      7.43 o 
  -8   3   3        1.55        1.26      1.53 o 
  -7   3   3       45.37       63.92      6.49 o 
  -6   3   3      304.90      216.79     11.32 o 
  -5   3   3       82.04       82.37      5.22 o 
  -4   3   3      269.91      159.73     11.17 o 
  -3   3   3      220.11      120.70      9.71 o 
  -2   3   3      110.58       98.56     11.39 o 
  -1   3   3       86.75       60.92      4.69 o 
   0   3   3        9.00       12.12      1.50 o 
   1   3   3        3.27        3.93      0.85 o 
   2   3   3       19.83        9.62      1.28 o 
   3   3   3     1605.07      980.61    168.72 o 
   4   3   3       98.11       58.36      3.76 o 
   5   3   3        4.78        2.90      1.64 o 
   6   3   3       24.48       22.17      3.06 o 
   7   3   3        2.31        2.85      2.03 o 
   8   3   3      316.45      262.68     19.74 o 
   9   3   3       30.35       28.19      4.97 o 
  10   3   3        4.82        3.42      2.75 o 
  11   3   3        0.64        2.01      2.62 o 
  12   3   3       11.89       19.26      4.31 o 
  13   3   3        0.24        0.00      3.00 o 
 -14   4   3        4.46        5.31      3.70 o 
 -13   4   3      338.86      321.36     37.00 o 
 -12   4   3      211.96      231.83     10.51 o 
 -11   4   3      303.43      304.73     20.75 o 
 -10   4   3      618.42      631.06     22.80 o 
  -9   4   3        3.48        4.17      2.61 o 
  -8   4   3     2327.55     2436.56    109.30 o 
  -7   4   3      186.88      192.00     12.13 o 
  -6   4   3      762.19      972.74     75.90 o 
  -5   4   3       36.91       28.34      2.58 o 
  -4   4   3     3971.08     4070.14    396.14 o 
  -3   4   3     1873.63     1891.31    124.85 o 
  -2   4   3     2269.02     2762.35    101.97 o 
  -1   4   3     2267.15     2201.93    362.17 o 
   0   4   3      284.84      332.51     44.38 o 
   1   4   3     2453.74     2556.09    269.69 o 
   2   4   3      149.35      170.32     17.01 o 
   3   4   3      609.89      807.88     97.17 o 
   4   4   3        8.17        7.45      2.08 o 
   5   4   3     2670.00     2799.07    201.55 o 
   6   4   3      107.18      112.26      6.14 o 
   7   4   3     1677.50     1696.61     43.11 o 
   8   4   3      415.75      436.18     22.24 o 
   9   4   3      428.62      445.44     34.05 o 
  10   4   3      592.61      616.37     54.26 o 
  11   4   3       77.21       80.72      8.07 o 
  12   4   3      276.15      290.30     22.64 o 
  13   4   3        0.24        0.55      3.40 o 
 -13   5   3       77.19       76.91     10.81 o 
 -12   5   3      115.16      102.17      7.72 o 
 -11   5   3      285.12      321.32     19.71 o 
 -10   5   3      127.96      141.78      8.17 o 
  -9   5   3      956.49     1121.28     48.89 o 
  -8   5   3       55.50       57.42      5.35 o 
  -7   5   3     1714.70     1773.03    166.93 o 
  -6   5   3       48.97       40.98      7.03 o 
  -5   5   3     2086.69     2109.30    290.16 o 
  -4   5   3        8.24       10.84      2.17 o 
  -3   5   3     1753.26     1909.17     38.96 o 
  -2   5   3      982.69     1073.82     14.41 o 
  -1   5   3     1209.82     1353.51     34.37 o 
   0   5   3     1534.98     1536.91    105.20 o 
   1   5   3      773.00      665.56     54.36 o 
   2   5   3     2254.69     2235.46    177.03 o 
   3   5   3       34.94       35.48      3.18 o 
   4   5   3     1842.73     1995.73    125.84 o 
   5   5   3      803.45      711.79     78.85 o 
   6   5   3     1825.54     1956.31    131.49 o 
   7   5   3      589.12      674.61     25.85 o 
   8   5   3      415.96      406.83     12.28 o 
   9   5   3      154.80      148.64      9.17 o 
  10   5   3      196.41      178.27     17.51 o 
  11   5   3      155.78      114.96     10.39 o 
  12   5   3       41.07       36.55      5.77 o 
 -12   6   3       26.61       44.94      7.98 o 
 -11   6   3        1.92        5.44      4.70 o 
 -10   6   3        4.45        9.05      3.78 o 
  -9   6   3       17.94       20.54      4.94 o 
  -8   6   3       10.70       11.14      3.60 o 
  -7   6   3       30.42       21.23      6.14 o 
  -6   6   3       26.74       24.47      8.36 o 
  -5   6   3       46.68       55.96      5.15 o 
  -4   6   3       47.31       44.52      4.62 o 
  -3   6   3      104.81      107.95      8.04 o 
  -2   6   3       16.99       13.70      3.06 o 
  -1   6   3        2.18        2.68      2.17 o 
   0   6   3        1.79        2.41      2.09 o 
   1   6   3        3.09        0.39      1.83 o 
   2   6   3        1.14        3.33      2.19 o 
   3   6   3       14.60       16.73      3.05 o 
   4   6   3      112.69       84.14     13.32 o 
   5   6   3       90.34       54.22     14.17 o 
   6   6   3       49.29       45.31     12.48 o 
   7   6   3       17.74       18.69      3.94 o 
   8   6   3        1.63        3.26      3.06 o 
   9   6   3       15.02       20.49      4.52 o 
  10   6   3        0.02        3.77      3.53 o 
  11   6   3       20.12       23.60      5.27 o 
 -10   7   3       77.06       67.24     10.47 o 
  -9   7   3      203.25      257.07     14.19 o 
  -8   7   3       78.79       78.91      8.55 o 
  -7   7   3      527.08      580.47     40.32 o 
  -6   7   3       32.29       40.93      6.48 o 
  -5   7   3      524.17      524.13     17.65 o 
  -4   7   3       46.71       40.18      5.86 o 
  -3   7   3      593.74      609.27     18.07 o 
  -2   7   3      193.19      193.40      8.21 o 
  -1   7   3      571.30      540.57     13.11 o 
   0   7   3      380.24      365.64     14.28 o 
   1   7   3       70.59       73.04      5.58 o 
   2   7   3      765.76      786.42     20.25 o 
   3   7   3       20.77       30.49      9.31 o 
   4   7   3      616.34      624.52     27.31 o 
   5   7   3       67.26       85.67      8.25 o 
   6   7   3      274.20      239.86     25.20 o 
   7   7   3      122.60      125.11     15.33 o 
   8   7   3      184.36      211.61     13.24 o 
   9   7   3      180.63      198.91     10.37 o 
  -8   8   3      246.14      267.35     14.86 o 
  -7   8   3        0.91        3.92      4.18 o 
  -6   8   3      432.56      479.64     27.97 o 
  -5   8   3      151.91      201.58     12.19 o 
  -4   8   3      159.72      122.61      9.64 o 
  -3   8   3      139.82      137.82     13.47 o 
  -2   8   3      292.00      278.07     13.27 o 
  -1   8   3      304.85      318.49     11.13 o 
   0   8   3      122.49      106.36      7.00 o 
   1   8   3      456.81      472.84     23.51 o 
   2   8   3      180.03      188.59     11.45 o 
   3   8   3      353.60      343.14     15.17 o 
   4   8   3        0.11        0.78      3.82 o 
   5   8   3      303.99      305.43     14.86 o 
   6   8   3       21.75       28.77      6.67 o 
   7   8   3      267.10      268.43     18.96 o 
  -5   9   3        0.21        0.00      3.96 o 
  -4   9   3        3.85        0.19      4.46 o 
  -3   9   3        8.90       19.73      8.41 o 
  -2   9   3       29.05       37.58      9.95 o 
  -1   9   3        6.19       15.61      7.89 o 
   0   9   3        5.44        8.06      7.38 o 
   1   9   3        3.22        7.06      4.78 o 
   2   9   3       21.61       29.84      6.73 o 
   3   9   3        1.61        1.22      4.32 o 
   4   9   3        0.20        1.48      4.67 o 
 -15   0   4      215.67      226.83     18.36 o 
 -14   0   4      246.93      264.41     18.70 o 
 -13   0   4      218.95      203.15     15.79 o 
 -12   0   4      797.80      677.09     89.91 o 
 -11   0   4      153.91      115.69      8.75 o 
 -10   0   4     3982.76     3274.20    330.90 o 
  -9   0   4       52.31       49.56      4.72 o 
  -8   0   4     2690.45     3566.86    286.82 o 
  -7   0   4      128.91      168.61     12.95 o 
  -6   0   4     2783.49     3733.05    351.54 o 
  -5   0   4     3709.38     3980.88    335.39 o 
  -4   0   4     7445.90     8195.97    563.52 o 
  -3   0   4       70.98      361.71     11.92 o 
  -2   0   4     4876.21     5138.92    288.17 o 
  -1   0   4    12345.69    13428.67   1031.47 o 
   0   0   4       14.10       58.68      4.12 o 
   1   0   4    14620.70    14854.72     72.75 o 
   2   0   4       77.41       81.50      5.83 o 
   3   0   4     2967.89     3762.97     41.18 o 
   4   0   4      220.28      241.24     11.32 o 
   5   0   4     7524.79     5723.46     58.34 o 
   6   0   4     1439.44     1135.53     27.62 o 
   7   0   4     1787.85     1364.08     32.09 o 
   8   0   4     2126.06     1844.43     27.84 o 
   9   0   4      452.21      355.04     38.09 o 
  10   0   4     1814.31     1688.65    168.49 o 
  11   0   4       14.51        7.21      4.98 o 
  12   0   4      485.05      530.36     26.25 o 
  13   0   4       37.68       46.33     10.12 o 
  14   0   4      253.39      312.11     22.82 o 
 -15   1   4       18.50        9.09      6.69 o 
 -14   1   4        5.08        0.00      4.63 o 
 -13   1   4      451.94      486.70     43.84 o 
 -12   1   4      224.12      248.77     23.29 o 
 -11   1   4       36.52       25.25      3.15 o 
 -10   1   4       23.71       21.35      5.41 o 
  -9   1   4     1324.58     1279.42    134.62 o 
  -8   1   4       35.84       38.32      2.56 o 
  -7   1   4     1086.12     1273.07     64.68 o 
  -6   1   4      205.43      294.95     16.04 o 
  -5   1   4     2922.14     2966.24    121.54 o 
  -4   1   4      177.93      288.04     13.37 o 
  -3   1   4      456.90      748.76     32.84 o 
  -2   1   4     5757.66     4555.85    270.53 o 
  -1   1   4      775.17      562.06    104.43 o 
   0   1   4     1759.00     1743.06    729.91 o 
   1   1   4      791.30      421.16    129.03 o 
   2   1   4     2971.03     2371.86    655.96 o 
   3   1   4      146.77       87.04     15.70 o 
   4   1   4     1380.21     1439.74    131.96 o 
   5   1   4      518.53      464.35     39.82 o 
   6   1   4      464.09      550.79     11.26 o 
   7   1   4      401.81      393.63     11.93 o 
   8   1   4      251.13      223.69      9.37 o 
   9   1   4      748.59      663.92     48.43 o 
  10   1   4        2.21        0.50      2.23 o 
  11   1   4       20.91       14.89      3.53 o 
  12   1   4       42.27       39.91      5.29 o 
  13   1   4      119.60      113.82      8.06 o 
  14   1   4       15.04       16.09      4.78 o 
 -14   2   4       55.54       60.78      7.76 o 
 -13   2   4      113.62      110.35     16.39 o 
 -12   2   4      454.85      447.91     18.53 o 
 -11   2   4        2.06        2.07      2.45 o 
 -10   2   4       67.16       62.39      4.15 o 
  -9   2   4       15.67       16.65      2.11 o 
  -8   2   4      922.85      847.23    124.05 o 
  -7   2   4       27.18       24.66      5.87 o 
  -6   2   4     2212.30     1896.12    316.21 o 
  -5   2   4       21.89        2.62      0.99 o 
  -4   2   4      995.15     1192.05     80.27 o 
  -3   2   4     2343.36     2376.04    161.55 o 
  -2   2   4      210.55      303.76     20.82 o 
  -1   2   4      568.83      864.26     84.08 o 
   0   2   4       42.10       10.76      1.93 o 
   1   2   4      217.74      520.59     67.25 o 
   2   2   4       64.13       31.03      8.40 o 
   3   2   4     2839.08     2443.08    302.83 o 
   4   2   4       77.52      109.62     21.92 o 
   5   2   4      845.75      802.03     85.75 o 
   6   2   4      285.35      313.98     30.98 o 
   7   2   4      438.48      373.03     26.33 o 
   8   2   4      655.88      577.16     13.26 o 
   9   2   4       65.24       78.59      5.75 o 
  10   2   4      372.92      388.89     25.34 o 
  11   2   4        9.53        8.06      3.28 o 
  12   2   4       79.40       82.34      6.92 o 
  13   2   4        6.69        5.28      3.49 o 
 -14   3   4      155.60      153.62     42.04 o 
 -13   3   4      133.11      119.76     32.43 o 
 -12   3   4      278.66      307.68     11.25 o 
 -11   3   4      939.11     1032.16     22.91 o 
 -10   3   4      342.17      353.24     31.21 o 
  -9   3   4     1063.82     1196.31     75.34 o 
  -8   3   4      137.03      131.69     13.12 o 
  -7   3   4     4201.74     4407.77    468.44 o 
  -6   3   4      463.40      442.64     46.40 o 
  -5   3   4     4150.22     4277.51    642.96 o 
  -4   3   4     2544.21     2734.97    260.08 o 
  -3   3   4     3494.15     3485.73    369.74 o 
  -2   3   4     2262.32     2740.42    364.65 o 
  -1   3   4       50.39      147.08     24.18 o 
   0   3   4     9886.16     9502.19   1112.80 o 
   1   3   4      584.23      530.61     55.16 o 
   2   3   4    12113.05    11387.53   1176.13 o 
   3   3   4     1295.23      941.70    304.43 o 
   4   3   4     1543.44     2023.39    255.13 o 
   5   3   4      575.00      594.06     75.64 o 
   6   3   4     1008.37     1010.10     91.36 o 
   7   3   4     1910.41     1836.03    168.26 o 
   8   3   4      283.53      267.26     17.41 o 
   9   3   4      449.07      435.55     19.31 o 
  10   3   4      399.75      441.12     22.24 o 
  11   3   4      630.99      608.93     31.99 o 
  12   3   4        1.67        1.44      3.07 o 
  13   3   4      269.05      294.50     33.47 o 
 -13   4   4       81.04       96.97      7.93 o 
 -12   4   4      241.94      269.01     11.03 o 
 -11   4   4       10.75       12.86      3.86 o 
 -10   4   4      169.86      211.15     13.41 o 
  -9   4   4        3.26       14.07      8.98 o 
  -8   4   4      569.16      626.18     47.58 o 
  -7   4   4      137.75      166.84     12.89 o 
  -6   4   4      239.57      290.23     22.26 o 
  -5   4   4      723.98      686.97     68.56 o 
  -4   4   4      222.71      267.81     18.66 o 
  -3   4   4      715.15      739.89     72.11 o 
  -2   4   4      486.09      546.02     45.88 o 
  -1   4   4     1051.12     1235.66     72.40 o 
   0   4   4       46.76       65.63      3.73 o 
   1   4   4      567.81      717.29     25.80 o 
   2   4   4      341.12      281.57     17.90 o 
   3   4   4     1172.68     1142.61    180.16 o 
   4   4   4      245.36      223.45     47.06 o 
   5   4   4     1446.49     1313.71     66.87 o 
   6   4   4       40.30       48.38      4.41 o 
   7   4   4      197.85      177.67      7.85 o 
   8   4   4      242.92      212.99     21.26 o 
   9   4   4      102.33      116.09      8.48 o 
  10   4   4      353.90      397.77     29.15 o 
  11   4   4        8.81        7.77      3.48 o 
  12   4   4       82.53       83.93     13.14 o 
 -13   5   4        7.81        3.23      3.47 o 
 -12   5   4       34.14       25.99      5.08 o 
 -11   5   4       44.26       41.59      5.50 o 
 -10   5   4       56.06       57.51      5.94 o 
  -9   5   4      263.82      309.76     19.18 o 
  -8   5   4       51.93       53.51      5.28 o 
  -7   5   4      182.15      188.96      8.32 o 
  -6   5   4      167.23      154.61     19.25 o 
  -5   5   4      497.88      492.68     67.73 o 
  -4   5   4       41.03       29.36      4.57 o 
  -3   5   4       54.09       67.86      3.74 o 
  -2   5   4      477.72      515.88     14.14 o 
  -1   5   4      354.78      328.23      9.76 o 
   0   5   4      607.40      710.64     26.35 o 
   1   5   4       22.80       31.64      2.81 o 
   2   5   4      452.72      480.43     53.87 o 
   3   5   4       12.30       15.01      2.35 o 
   4   5   4      826.65      775.19     49.66 o 
   5   5   4      344.12      341.59     22.03 o 
   6   5   4       11.25       24.36      3.75 o 
   7   5   4       35.41       40.09      4.74 o 
   8   5   4       46.38       46.16      5.86 o 
   9   5   4      169.63      184.28     22.08 o 
  10   5   4        2.31        1.79      3.05 o 
  11   5   4       64.43       73.77      7.48 o 
  12   5   4        1.85        6.72      3.77 o 
 -11   6   4       90.18       89.33      9.84 o 
 -10   6   4      393.54      373.69     20.46 o 
  -9   6   4       10.64       12.56      3.96 o 
  -8   6   4      422.76      431.76     37.50 o 
  -7   6   4       99.92      103.81     11.81 o 
  -6   6   4     1240.12     1199.58    141.58 o 
  -5   6   4      313.26      346.30     37.03 o 
  -4   6   4      593.26      609.15     22.48 o 
  -3   6   4      903.13      982.61     17.43 o 
  -2   6   4      407.38      421.89      9.35 o 
  -1   6   4     1311.77     1467.15     54.26 o 
   0   6   4      190.58      193.29     12.52 o 
   1   6   4     1551.27     1536.14     84.57 o 
   2   6   4       23.04       19.80      4.15 o 
   3   6   4     2053.45     2047.07    126.16 o 
   4   6   4        4.99        7.46      2.35 o 
   5   6   4      571.85      508.18     52.97 o 
   6   6   4      624.05      598.79     28.03 o 
   7   6   4      485.93      536.78     14.54 o 
   8   6   4      428.78      470.69     14.13 o 
   9   6   4      102.94       88.07      7.30 o 
  10   6   4      343.65      378.60     18.46 o 
 -10   7   4        0.38        4.92      4.89 o 
  -9   7   4      121.13      150.04     11.16 o 
  -8   7   4       14.06       18.27      5.70 o 
  -7   7   4      112.87       98.17      9.16 o 
  -6   7   4       64.54       63.11     11.07 o 
  -5   7   4      553.22      618.13     24.97 o 
  -4   7   4       99.92      100.72      8.47 o 
  -3   7   4       85.03       82.45      7.69 o 
  -2   7   4      369.38      365.86     14.30 o 
  -1   7   4       46.16       49.97      4.87 o 
   0   7   4      390.07      391.40     11.50 o 
   1   7   4        0.56        0.94      2.49 o 
   2   7   4      357.04      349.05     20.35 o 
   3   7   4        2.19        1.66      2.63 o 
   4   7   4      160.82      128.15      9.50 o 
   5   7   4       52.01       38.60      5.01 o 
   6   7   4       48.08       42.48      6.91 o 
   7   7   4       47.85       45.23      7.28 o 
   8   7   4      103.63      101.06      7.83 o 
   9   7   4       55.08       59.27      9.16 o 
  -8   8   4       44.54       37.50      7.45 o 
  -7   8   4        7.00       13.04      5.32 o 
  -6   8   4       29.76       26.69      9.87 o 
  -5   8   4        0.23        0.00      3.51 o 
  -4   8   4      152.56      165.98     15.87 o 
  -3   8   4       17.93       16.07      5.03 o 
  -2   8   4       16.97       17.89      5.15 o 
  -1   8   4       92.80       82.15     14.16 o 
   0   8   4        2.96        3.96      6.26 o 
   1   8   4      257.93      285.69     14.80 o 
   2   8   4        4.82       12.88      4.21 o 
   3   8   4       16.21        9.85      5.03 o 
   4   8   4       22.49       28.10      6.37 o 
   5   8   4       32.82       31.15      6.67 o 
   6   8   4       12.59        7.61      5.40 o 
   7   8   4        8.30        4.80      5.20 o 
  -4   9   4      104.38      118.50     14.58 o 
  -3   9   4      186.44      197.83     12.59 o 
  -2   9   4      231.94      235.13     19.82 o 
  -1   9   4       41.51       25.91      9.44 o 
   0   9   4      284.40      256.52     20.76 o 
   1   9   4        0.15        0.00      5.66 o 
   2   9   4      190.82      169.77     12.01 o 
   3   9   4       19.71       19.35      6.03 o 
 -14   1   5       22.15       11.24      4.61 o 
 -13   1   5      305.39      246.50     22.22 o 
 -12   1   5       42.01       32.00      4.31 o 
 -11   1   5     1588.22     1512.28    207.38 o 
 -10   1   5       64.57       50.72      9.51 o 
  -9   1   5     2077.97     2029.49    194.53 o 
  -8   1   5      818.07      829.55     60.49 o 
  -7   1   5     2549.30     2879.11    202.51 o 
  -6   1   5     2106.45     2326.80    162.95 o 
  -5   1   5     2563.69     3098.05    132.93 o 
  -4   1   5     4651.33     5101.98    223.27 o 
  -3   1   5     1037.26     1188.48     43.24 o 
  -2   1   5     3085.38     3250.44    383.35 o 
  -1   1   5      325.31      159.56     68.35 o 
   0   1   5     2286.00     2603.49    966.78 o 
   1   1   5      844.93      622.82    201.18 o 
   2   1   5     3288.83     3302.30    958.11 o 
   3   1   5     2961.67     2516.06    552.24 o 
   4   1   5     1633.86     1698.62    281.82 o 
   5   1   5     1610.88     1717.06    254.37 o 
   6   1   5      375.06      403.94     14.16 o 
   7   1   5     1555.76     1492.05     20.41 o 
   8   1   5       29.92       32.79      5.58 o 
   9   1   5     1123.71      940.49     81.42 o 
  10   1   5       40.26       40.43      6.42 o 
  11   1   5      837.32      800.00     55.06 o 
  12   1   5        4.40        4.99      4.25 o 
  13   1   5      242.17      282.92     15.16 o 
 -14   2   5      191.55      197.86     20.25 o 
 -13   2   5       51.21       41.61      7.55 o 
 -12   2   5      759.03      810.38    112.30 o 
 -11   2   5       84.10       93.60     12.96 o 
 -10   2   5      835.52      869.78    133.73 o 
  -9   2   5      210.24      210.42     24.84 o 
  -8   2   5     1505.30     1568.70    182.72 o 
  -7   2   5      135.07      193.65     20.70 o 
  -6   2   5      567.56      898.13     60.33 o 
  -5   2   5     1536.71     1798.67    134.35 o 
  -4   2   5     1583.99     1931.90    204.05 o 
  -3   2   5     6314.77     6609.99    353.28 o 
  -2   2   5     1375.39     1048.85     44.60 o 
  -1   2   5     5478.65     6071.33    432.26 o 
   0   2   5      195.78      159.96     11.06 o 
   1   2   5     3969.29     3958.96    370.36 o 
   2   2   5      178.83      181.18     13.31 o 
   3   2   5     4464.45     3691.69    481.93 o 
   4   2   5     1108.39     1096.27    143.00 o 
   5   2   5     1606.01     1566.27    167.17 o 
   6   2   5     2820.42     2593.99    206.54 o 
   7   2   5      772.74      716.06     65.97 o 
   8   2   5      769.22      740.02     58.40 o 
   9   2   5       16.48       12.67      3.24 o 
  10   2   5      902.18      945.87     76.17 o 
  11   2   5       83.73      109.68     10.95 o 
  12   2   5      285.93      277.64     32.55 o 
  13   2   5       23.16       24.31      5.81 o 
 -14   3   5        7.26        3.53      5.23 o 
 -13   3   5        0.42        0.92      3.62 o 
 -12   3   5        1.89        2.96      3.94 o 
 -11   3   5       32.48       29.98     10.65 o 
 -10   3   5       69.52       79.03     11.03 o 
  -9   3   5      151.27      160.12     18.31 o 
  -8   3   5      191.31      178.29     26.12 o 
  -7   3   5        4.37        2.12      1.89 o 
  -6   3   5        8.29       10.03      2.51 o 
  -5   3   5        6.90        8.87      2.14 o 
  -4   3   5      224.12      187.37     32.11 o 
  -3   3   5      353.99      316.01     28.69 o 
  -2   3   5      169.82      175.77     15.85 o 
  -1   3   5       19.24       21.26      3.67 o 
   0   3   5       11.11        6.80      1.59 o 
   1   3   5        0.63        0.43      0.99 o 
   2   3   5      126.56       96.12     13.22 o 
   3   3   5       42.47       34.83      8.27 o 
   4   3   5      345.56      281.60     12.02 o 
   5   3   5       43.31       36.14      4.48 o 
   6   3   5        3.49        4.38      2.45 o 
   7   3   5        4.44        3.19      2.21 o 
   8   3   5       13.30       13.79      3.35 o 
   9   3   5       15.19       22.18      4.97 o 
  10   3   5       19.75       23.21      4.35 o 
  11   3   5        0.07        0.05      2.80 o 
  12   3   5        4.16        2.83      3.26 o 
  13   3   5        0.11        1.70      3.46 o 
 -13   4   5       10.44        9.15      5.32 o 
 -12   4   5      285.64      299.00     11.86 o 
 -11   4   5        2.41        1.67      2.81 o 
 -10   4   5      543.02      558.18     30.78 o 
  -9   4   5        2.56        1.04      2.27 o 
  -8   4   5      593.72      682.19     62.37 o 
  -7   4   5      434.55      470.33     46.67 o 
  -6   4   5     1294.15     1294.48    124.63 o 
  -5   4   5     1364.01     1463.05    159.51 o 
  -4   4   5      219.13      228.22     30.17 o 
  -3   4   5     1608.86     1515.11    260.56 o 
  -2   4   5      389.71      382.03     45.02 o 
  -1   4   5     3399.55     3308.36    378.45 o 
   0   4   5       44.34       41.47      4.20 o 
   1   4   5     1956.22     2249.13    145.52 o 
   2   4   5      320.93      364.01     15.02 o 
   3   4   5     1859.88     2118.50     79.07 o 
   4   4   5     1215.79     1295.13     22.91 o 
   5   4   5     1663.24     1541.11    183.29 o 
   6   4   5      439.74      499.32     37.24 o 
   7   4   5       21.85       22.02      3.76 o 
   8   4   5     1103.77     1095.92     84.76 o 
   9   4   5        3.99        3.19      2.92 o 
  10   4   5      335.00      319.12     21.20 o 
  11   4   5       59.50       68.23      6.63 o 
  12   4   5      118.45      121.69      8.70 o 
 -12   5   5        9.32       13.10      4.22 o 
 -11   5   5      327.74      341.29     15.61 o 
 -10   5   5        3.02        0.87      2.84 o 
  -9   5   5      903.70      961.73     46.15 o 
  -8   5   5       41.92       44.40      5.10 o 
  -7   5   5      298.18      285.45     16.04 o 
  -6   5   5     1159.79     1137.27    104.30 o 
  -5   5   5      601.12      538.93     54.64 o 
  -4   5   5     1942.96     1798.66    259.61 o 
  -3   5   5      349.28      331.33     39.07 o 
  -2   5   5     2170.08     2099.36    129.12 o 
  -1   5   5       24.27       16.55      2.42 o 
   0   5   5     2203.97     2566.31    118.11 o 
   1   5   5      375.16      402.85     15.23 o 
   2   5   5     2248.16     2418.54    153.50 o 
   3   5   5      506.51      531.38     32.29 o 
   4   5   5      458.73      448.21     41.06 o 
   5   5   5       77.88       48.13     28.69 o 
   6   5   5      478.38      489.80     38.64 o 
   7   5   5      433.20      378.84     15.04 o 
   8   5   5       82.90       85.38      7.22 o 
   9   5   5      401.37      359.45     27.22 o 
  10   5   5        0.14        0.00      2.87 o 
  11   5   5      202.06      185.01     10.30 o 
 -11   6   5       17.70       19.43      4.88 o 
 -10   6   5        1.16        1.55      3.14 o 
  -9   6   5        9.39       15.83      4.35 o 
  -8   6   5       33.60       45.01      5.47 o 
  -7   6   5       40.14       42.45      5.18 o 
  -6   6   5       15.44       13.76      3.70 o 
  -5   6   5        2.90        0.59      2.29 o 
  -4   6   5      222.97      214.26     15.58 o 
  -3   6   5       39.42       37.34      4.32 o 
  -2   6   5       68.27       59.31      5.07 o 
  -1   6   5       47.49       46.74      4.55 o 
   0   6   5       10.49       16.22      2.85 o 
   1   6   5        6.44       14.11      3.24 o 
   2   6   5       13.78       11.25      3.01 o 
   3   6   5        3.37        0.56      2.40 o 
   4   6   5      118.43      128.29      7.82 o 
   5   6   5       21.99       20.64      4.01 o 
   6   6   5        0.22        0.46      2.18 o 
   7   6   5        9.52        5.79      3.32 o 
   8   6   5        0.20        0.62      2.76 o 
   9   6   5       17.56       17.59      4.44 o 
  10   6   5        3.04        1.73      3.30 o 
 -10   7   5        0.43        6.07      3.92 o 
  -9   7   5      255.97      249.81     15.37 o 
  -8   7   5       20.15       18.12      4.53 o 
  -7   7   5      318.01      263.11     22.91 o 
  -6   7   5      156.22      137.64     16.33 o 
  -5   7   5       97.06       62.35      6.04 o 
  -4   7   5      574.51      580.07     15.15 o 
  -3   7   5       50.93       39.70      4.92 o 
  -2   7   5      562.18      506.45     17.15 o 
  -1   7   5        7.51        6.10      6.18 o 
   0   7   5      753.14      775.42     20.87 o 
   1   7   5       13.06       18.21      3.76 o 
   2   7   5      290.93      306.95     13.15 o 
   3   7   5      137.46      154.95     11.81 o 
   4   7   5      456.40      504.36     17.78 o 
   5   7   5      352.11      366.86     22.85 o 
   6   7   5       54.84       52.17      5.91 o 
   7   7   5       78.36       65.46      8.37 o 
   8   7   5        1.95        4.52      4.73 o 
  -7   8   5       66.03       72.09      9.03 o 
  -6   8   5       64.96       42.17      7.29 o 
  -5   8   5      129.22      123.68     10.25 o 
  -4   8   5      228.58      235.98     24.36 o 
  -3   8   5      270.01      229.92     12.85 o 
  -2   8   5        9.29        8.37      4.72 o 
  -1   8   5      375.27      369.49     15.82 o 
   0   8   5        5.05        1.80      3.83 o 
   1   8   5      339.71      288.38     14.03 o 
   2   8   5      107.81      120.80      7.85 o 
   3   8   5      320.83      320.76     21.26 o 
   4   8   5      120.85      126.71     10.67 o 
   5   8   5      154.28      150.43     11.46 o 
   6   8   5      141.29      149.71     16.30 o 
  -3   9   5        0.28        0.00      3.69 o 
  -2   9   5        1.34        2.57      4.61 o 
  -1   9   5        6.39        5.99      4.90 o 
   0   9   5        9.96       16.13      8.41 o 
   1   9   5        0.15        0.00      5.83 o 
   2   9   5        1.79        4.46      7.03 o 
 -13   0   6       22.81       28.14      7.89 o 
 -12   0   6      613.98      507.87     64.86 o 
 -11   0   6      368.72      365.67     45.56 o 
 -10   0   6      130.32      162.48     25.05 o 
  -9   0   6        9.36        6.96      4.38 o 
  -8   0   6     2132.55     2471.01    461.90 o 
  -7   0   6     1932.29     2276.69    371.05 o 
  -6   0   6     1559.18     1808.30    262.01 o 
  -5   0   6     1960.12     2691.76    169.98 o 
  -4   0   6        4.92        8.82      1.74 o 
  -3   0   6    15306.52    14745.00    551.47 o 
  -2   0   6      738.41      631.40     26.34 o 
  -1   0   6     7864.80     8592.83    538.42 o 
   0   0   6     1518.91     1538.23     24.54 o 
   1   0   6     7060.82     7908.56     60.40 o 
   2   0   6      715.57     1090.40     23.85 o 
   3   0   6     4419.60     3730.88     46.84 o 
   4   0   6     3491.30     3247.88     46.33 o 
   5   0   6      414.24      322.75     15.79 o 
   6   0   6     2836.94     2270.72     43.07 o 
   7   0   6        2.73        0.00      3.09 o 
   8   0   6     2064.30     1795.95     42.38 o 
   9   0   6        3.83        0.00      3.60 o 
  10   0   6      176.87      157.17     14.41 o 
  11   0   6      603.23      787.05     32.43 o 
  12   0   6      118.97      112.39     14.24 o 
  13   0   6       68.23       66.92     12.35 o 
 -14   1   6       11.88        4.66      4.24 o 
 -13   1   6       75.36       56.03     12.10 o 
 -12   1   6        9.11        7.58      3.14 o 
 -11   1   6      587.23      564.67     81.37 o 
 -10   1   6      107.58      132.64     16.42 o 
  -9   1   6      431.40      471.66     42.55 o 
  -8   1   6      477.28      436.99     49.18 o 
  -7   1   6      110.83      153.92     12.83 o 
  -6   1   6     1180.20     1429.69     77.67 o 
  -5   1   6      211.57      281.49      8.97 o 
  -4   1   6     1389.36     1651.27     56.90 o 
  -3   1   6      261.55      167.80     17.38 o 
  -2   1   6      339.32      463.60     45.27 o 
  -1   1   6        4.78        0.05      0.84 o 
   0   1   6     3391.46     2717.97    868.81 o 
   1   1   6        4.42       20.26      3.60 o 
   2   1   6      177.23      279.97     77.04 o 
   3   1   6     2969.58     2569.65    690.10 o 
   4   1   6      166.89      153.52     32.86 o 
   5   1   6      166.01      171.06     20.42 o 
   6   1   6      168.17      138.18     11.15 o 
   7   1   6      504.19      445.22     14.50 o 
   8   1   6        1.17        0.42      2.54 o 
   9   1   6      158.37      117.44      8.67 o 
  10   1   6        0.38        0.84      3.21 o 
  11   1   6      411.96      488.52     68.72 o 
  12   1   6       84.52       96.97      9.58 o 
  13   1   6       13.66        9.76      5.27 o 
 -14   2   6       83.73       79.53      8.80 o 
 -13   2   6        7.71        7.46      6.35 o 
 -12   2   6       56.89       51.02     16.56 o 
 -11   2   6       59.54       77.85     12.19 o 
 -10   2   6      310.88      295.31     49.30 o 
  -9   2   6      233.05      206.03     40.27 o 
  -8   2   6       52.27       75.75      8.72 o 
  -7   2   6       24.18       41.95      5.44 o 
  -6   2   6      114.25      134.34      9.55 o 
  -5   2   6     1156.89     1344.61     77.74 o 
  -4   2   6        5.72        9.16      1.53 o 
  -3   2   6      770.34      916.75     54.68 o 
  -2   2   6      251.51      222.27     12.72 o 
  -1   2   6     5351.00     4758.33    271.16 o 
   0   2   6      180.97      177.41      8.10 o 
   1   2   6     1191.10     1074.37     95.14 o 
   2   2   6      447.79      378.40     42.64 o 
   3   2   6      493.93      489.68     68.22 o 
   4   2   6      461.76      451.60     89.74 o 
   5   2   6      132.32      124.49     15.27 o 
   6   2   6      676.81      754.00     77.56 o 
   7   2   6       51.63       43.02      4.60 o 
   8   2   6       56.73       55.66      5.15 o 
   9   2   6      186.33      191.17     12.57 o 
  10   2   6       78.70       73.49      6.48 o 
  11   2   6        2.76        1.46      2.84 o 
  12   2   6       22.41        7.71      4.71 o 
 -13   3   6      313.66      317.69     32.34 o 
 -12   3   6        5.86        8.22      7.81 o 
 -11   3   6      818.28      918.48    190.80 o 
 -10   3   6      419.13      394.22     41.14 o 
  -9   3   6     1739.11     1590.15    154.47 o 
  -8   3   6      868.75      861.40    271.27 o 
  -7   3   6      581.92      563.52    164.80 o 
  -6   3   6     2186.32     2122.17    334.08 o 
  -5   3   6      253.91      228.47     35.85 o 
  -4   3   6     3389.28     3406.74    413.49 o 
  -3   3   6        0.42        5.33      2.18 o 
  -2   3   6     4706.87     5398.48    484.74 o 
  -1   3   6       77.96      103.70      9.84 o 
   0   3   6     2027.24     2441.91    264.82 o 
   1   3   6     1364.02     1416.20    180.78 o 
   2   3   6     1536.19     1442.94    288.93 o 
   3   3   6      999.34     1091.20     61.94 o 
   4   3   6      733.99      783.46     39.02 o 
   5   3   6     2164.47     2216.62    196.28 o 
   6   3   6      162.68      179.37     13.90 o 
   7   3   6     1302.32     1203.42    114.68 o 
   8   3   6        3.12        2.28      2.47 o 
   9   3   6     1051.80     1027.69     99.09 o 
  10   3   6       84.65       89.43      7.04 o 
  11   3   6      290.00      280.22     22.07 o 
  12   3   6      107.85      111.34      9.75 o 
 -13   4   6        6.44       12.53      5.57 o 
 -12   4   6       76.21       78.05      8.79 o 
 -11   4   6       36.32       38.87      5.17 o 
 -10   4   6      179.64      203.16     19.17 o 
  -9   4   6      390.70      439.87     34.04 o 
  -8   4   6      219.59      249.97     17.56 o 
  -7   4   6      344.37      385.94     41.28 o 
  -6   4   6      512.38      527.74     65.20 o 
  -5   4   6      317.35      371.00     52.20 o 
  -4   4   6       99.71       87.93     14.78 o 
  -3   4   6      287.65      284.76     56.19 o 
  -2   4   6        3.99        0.81      1.55 o 
  -1   4   6     2014.73     1709.22    254.72 o 
   0   4   6       42.88       53.46      7.53 o 
   1   4   6      246.15      262.83     37.74 o 
   2   4   6      408.42      473.69     26.72 o 
   3   4   6      309.64      354.11     18.80 o 
   4   4   6      568.73      566.54     27.55 o 
   5   4   6       13.80       10.55      2.81 o 
   6   4   6      806.54      779.78     98.09 o 
   7   4   6       45.71       48.80      7.42 o 
   8   4   6      269.65      254.96     26.73 o 
   9   4   6        1.41        2.05      2.75 o 
  10   4   6       98.08       88.52     10.67 o 
  11   4   6        7.55        5.45      3.55 o 
 -12   5   6        8.54       13.34      5.47 o 
 -11   5   6       96.76       94.09      7.60 o 
 -10   5   6        6.73        8.95      3.73 o 
  -9   5   6      103.74       82.95      6.73 o 
  -8   5   6      303.38      319.35     25.63 o 
  -7   5   6      447.72      431.13     21.08 o 
  -6   5   6       33.72       25.90      4.06 o 
  -5   5   6        1.42        0.11      2.22 o 
  -4   5   6      242.80      229.66     36.66 o 
  -3   5   6       50.86       42.69      9.05 o 
  -2   5   6      299.35      322.43     40.92 o 
  -1   5   6       13.51       13.99      2.98 o 
   0   5   6      502.99      545.16     23.65 o 
   1   5   6       49.96       61.32      7.14 o 
   2   5   6      184.80      206.58     11.97 o 
   3   5   6      207.99      265.22     21.61 o 
   4   5   6        9.55        8.47      2.33 o 
   5   5   6      267.93      242.79     34.01 o 
   6   5   6        1.65        0.28      2.18 o 
   7   5   6      226.94      213.38     12.00 o 
   8   5   6        0.48        0.00      2.54 o 
   9   5   6       41.86       30.41      5.06 o 
  10   5   6        8.18        2.83      3.28 o 
 -11   6   6       56.14       68.31      7.31 o 
 -10   6   6      223.19      214.80     10.67 o 
  -9   6   6      130.25      138.44      8.60 o 
  -8   6   6      569.45      649.70     23.80 o 
  -7   6   6      358.98      377.47     29.00 o 
  -6   6   6      218.87      203.72     19.16 o 
  -5   6   6      617.52      531.91     66.40 o 
  -4   6   6      261.47      240.96     23.00 o 
  -3   6   6     1378.64     1269.58     74.28 o 
  -2   6   6        1.32        3.43      2.51 o 
  -1   6   6     1159.09     1144.15     20.61 o 
   0   6   6      224.13      222.33     15.36 o 
   1   6   6     1046.50     1083.70     67.34 o 
   2   6   6      298.78      288.83     10.18 o 
   3   6   6      135.61      131.42      7.29 o 
   4   6   6     1107.65     1288.97     67.33 o 
   5   6   6      142.89      141.82     13.89 o 
   6   6   6      680.73      724.41     50.07 o 
   7   6   6        0.20        2.56      3.91 o 
   8   6   6      381.12      428.56     14.25 o 
   9   6   6       31.98       25.66      5.01 o 
  -9   7   6       35.50       20.39      5.08 o 
  -8   7   6      135.14      144.93     11.86 o 
  -7   7   6       57.29       71.94      8.46 o 
  -6   7   6       67.55       65.45      6.32 o 
  -5   7   6        9.89       10.24      3.61 o 
  -4   7   6      518.26      566.92     22.97 o 
  -3   7   6        2.69        4.80      3.06 o 
  -2   7   6      166.39      155.50      8.21 o 
  -1   7   6       41.76       49.03      6.73 o 
   0   7   6      140.65      118.71      9.02 o 
   1   7   6       75.24       68.12      7.58 o 
   2   7   6      147.28      165.73      8.73 o 
   3   7   6       40.43       36.95      5.06 o 
   4   7   6       96.75      110.54      9.29 o 
   5   7   6       72.64       70.60      6.66 o 
   6   7   6       87.66       89.33      7.41 o 
   7   7   6      122.40      131.64     11.19 o 
  -7   8   6        0.56        3.28      3.67 o 
  -6   8   6       92.69      123.20      9.66 o 
  -5   8   6       88.76       77.38      8.92 o 
  -4   8   6        1.86        1.29      4.25 o 
  -3   8   6       77.03       57.99      7.86 o 
  -2   8   6        0.26        0.66      3.98 o 
  -1   8   6       31.41       19.77      5.51 o 
   0   8   6        0.64        0.51      3.59 o 
   1   8   6        7.18        1.21      3.86 o 
   2   8   6       64.01       60.99      7.89 o 
   3   8   6       24.10       18.81      4.46 o 
   4   8   6       25.08       19.91      4.87 o 
   5   8   6        0.10        3.95      4.91 o 
 -14   1   7       10.84       16.47      7.55 o 
 -13   1   7      363.01      337.33     42.02 o 
 -12   1   7       69.70       69.48     12.78 o 
 -11   1   7      537.36      521.34     73.54 o 
 -10   1   7      854.49      923.09    110.85 o 
  -9   1   7      365.35      393.52     44.79 o 
  -8   1   7     1569.50     1598.57    158.80 o 
  -7   1   7      106.23      140.34     10.30 o 
  -6   1   7     1724.02     2033.70     96.21 o 
  -5   1   7        3.11        3.74      1.42 o 
  -4   1   7     2178.40     2461.20     93.91 o 
  -3   1   7       26.48       27.61      2.63 o 
  -2   1   7     1702.76     1905.43    182.89 o 
  -1   1   7      691.24      678.72     97.93 o 
   0   1   7     2714.43     2484.48    398.04 o 
   1   1   7     2366.52     2258.22    626.10 o 
   2   1   7      769.82      672.81    198.01 o 
   3   1   7     2019.69     1866.32    442.00 o 
   4   1   7       52.86       84.01     21.36 o 
   5   1   7     1904.94     1595.20     36.20 o 
   6   1   7       34.65       33.93      4.90 o 
   7   1   7     1147.62     1037.76     22.87 o 
   8   1   7      157.30      141.21      9.28 o 
   9   1   7      619.79      562.87     71.64 o 
  10   1   7      217.44      212.77     37.66 o 
  11   1   7      165.93      185.41     13.30 o 
  12   1   7      215.66      255.73     32.94 o 
 -14   2   7      220.69      206.27     27.62 o 
 -13   2   7       33.00       33.67      8.24 o 
 -12   2   7      302.95      290.64     44.76 o 
 -11   2   7       66.79       46.23      9.16 o 
 -10   2   7      257.34      261.99     41.54 o 
  -9   2   7      373.63      418.35     61.32 o 
  -8   2   7      686.36      703.80     73.72 o 
  -7   2   7     2463.58     2656.48    236.90 o 
  -6   2   7       82.51       75.50      6.71 o 
  -5   2   7     3455.38     3576.47    266.71 o 
  -4   2   7       28.25       17.47      2.69 o 
  -3   2   7     1909.66     2009.14    119.37 o 
  -2   2   7     1226.74     1146.90     43.64 o 
  -1   2   7     2328.64     2446.02    127.44 o 
   0   2   7     2462.35     2357.03    118.60 o 
   1   2   7     1327.50     1306.65    121.30 o 
   2   2   7     2048.38     1882.71    261.36 o 
   3   2   7      551.97      523.33     81.45 o 
   4   2   7     2035.44     2056.07    377.74 o 
   5   2   7        3.48        1.32      3.26 o 
   6   2   7      909.03     1000.22    113.42 o 
   7   2   7      248.65      291.47     17.07 o 
   8   2   7     1059.45     1083.04     57.48 o 
   9   2   7       85.96       89.85      8.42 o 
  10   2   7      202.46      166.83     30.11 o 
  11   2   7       54.58       34.04     10.29 o 
  12   2   7       21.75       16.99      6.26 o 
 -13   3   7        0.04        4.49      4.47 o 
 -12   3   7        0.13        0.81      3.55 o 
 -11   3   7        5.45        6.96      3.20 o 
 -10   3   7       19.76       24.19      4.08 o 
  -9   3   7        0.24        0.69      2.97 o 
  -8   3   7        0.69        2.19      2.31 o 
  -7   3   7        9.68        8.89      2.81 o 
  -6   3   7        4.17        1.08      1.72 o 
  -5   3   7       76.53       76.56      7.69 o 
  -4   3   7       53.31       47.70      6.07 o 
  -3   3   7        0.18        1.32      1.71 o 
  -2   3   7        0.42        2.62      1.74 o 
  -1   3   7       12.40       10.67      1.83 o 
   0   3   7       53.72       48.04      3.18 o 
   1   3   7        0.03        7.45      5.79 o 
   2   3   7        2.75        6.66      1.95 o 
   3   3   7       13.85       21.39      3.92 o 
   4   3   7       36.40       35.33      6.09 o 
   5   3   7       35.32       32.30      7.21 o 
   6   3   7      231.63      206.53     39.89 o 
   7   3   7        0.21        2.84      3.29 o 
   8   3   7       11.68       14.56      4.67 o 
   9   3   7        5.24        5.83      5.32 o 
  10   3   7        0.27        0.00      3.51 o 
  11   3   7        3.91        4.18      4.32 o 
 -12   4   7      256.57      251.23     34.92 o 
 -11   4   7       66.18       77.10      8.54 o 
 -10   4   7      215.71      215.98     23.08 o 
  -9   4   7      226.01      204.33     14.16 o 
  -8   4   7      118.17      102.98      8.61 o 
  -7   4   7      855.31      890.25    127.05 o 
  -6   4   7      407.32      394.74     62.26 o 
  -5   4   7     1298.74     1150.74    199.19 o 
  -4   4   7        0.44        0.00      1.88 o 
  -3   4   7     2258.01     1905.81    360.25 o 
  -2   4   7      596.26      498.95    116.96 o 
  -1   4   7      696.71      585.83    150.27 o 
   0   4   7     1274.10     1207.91    193.59 o 
   1   4   7      680.09      681.85    102.24 o 
   2   4   7      994.87     1128.91     71.15 o 
   3   4   7      217.85      258.12     15.07 o 
   4   4   7      946.80     1149.04     77.90 o 
   5   4   7       26.48       32.76      4.09 o 
   6   4   7      940.97      926.15     49.53 o 
   7   4   7       23.64       17.66      3.81 o 
   8   4   7      280.56      254.52     20.04 o 
   9   4   7      125.77      138.21     16.80 o 
  10   4   7      118.81      110.51     15.87 o 
  11   4   7       89.73       92.49      7.96 o 
 -11   5   7      206.27      226.50     24.11 o 
 -10   5   7      265.31      326.94     23.96 o 
  -9   5   7      110.83      107.26      7.43 o 
  -8   5   7      505.39      480.76     23.58 o 
  -7   5   7       44.36       39.72      4.99 o 
  -6   5   7      792.36      830.86     75.57 o 
  -5   5   7        7.89        8.17      2.83 o 
  -4   5   7     1163.72     1107.56    159.22 o 
  -3   5   7      304.00      277.43     44.93 o 
  -2   5   7      611.85      570.27     92.67 o 
  -1   5   7      110.13       90.77     13.39 o 
   0   5   7      765.65      744.44     66.14 o 
   1   5   7      603.44      700.86     47.39 o 
   2   5   7      365.31      379.79     27.44 o 
   3   5   7      858.81      895.14     42.02 o 
   4   5   7      308.24      321.82     19.19 o 
   5   5   7      833.07      842.65     28.65 o 
   6   5   7       58.70       79.40      9.27 o 
   7   5   7      538.86      506.03     69.12 o 
   8   5   7       23.60       24.56      4.54 o 
   9   5   7      198.57      169.83     15.36 o 
  10   5   7       68.65       57.47      7.20 o 
 -10   6   7        5.71        5.49      3.65 o 
  -9   6   7        5.13        2.97      3.46 o 
  -8   6   7       39.68       44.68      5.76 o 
  -7   6   7       27.44       43.92      5.50 o 
  -6   6   7        0.10        0.01      2.72 o 
  -5   6   7        0.86        0.70      2.56 o 
  -4   6   7       29.97       34.82      6.15 o 
  -3   6   7       43.05       54.94      5.34 o 
  -2   6   7       27.97       22.58      4.01 o 
  -1   6   7        9.39       10.00      3.10 o 
   0   6   7       27.75       23.29      5.10 o 
   1   6   7       16.66       12.48      4.24 o 
   2   6   7        0.04        0.00      2.17 o 
   3   6   7        2.22        0.82      2.63 o 
   4   6   7        1.61        3.52      3.04 o 
   5   6   7        8.29        7.94      3.27 o 
   6   6   7        0.89        6.35      3.44 o 
   7   6   7       17.76       25.81      4.96 o 
   8   6   7        7.65       10.05      5.11 o 
  -8   7   7      201.33      210.98     22.80 o 
  -7   7   7       10.90        5.35      3.65 o 
  -6   7   7      326.52      282.36     42.40 o 
  -5   7   7       17.83       23.11      4.58 o 
  -4   7   7      121.75       85.56      6.94 o 
  -3   7   7        1.60        0.84      2.83 o 
  -2   7   7      437.05      442.04     14.35 o 
  -1   7   7      205.89      224.27     24.28 o 
   0   7   7      213.52      217.66     12.42 o 
   1   7   7      258.70      245.39     12.98 o 
   2   7   7      172.21      165.02     11.06 o 
   3   7   7      274.46      264.74     13.84 o 
   4   7   7        0.60        6.86      3.65 o 
   5   7   7      132.91      109.80      8.00 o 
   6   7   7        0.60        0.74      3.30 o 
  -5   8   7      257.92      265.64     26.00 o 
  -4   8   7       10.34        6.89      3.95 o 
  -3   8   7      296.16      294.06     15.35 o 
  -2   8   7       24.32       23.07      7.55 o 
  -1   8   7      221.31      209.49     13.04 o 
   0   8   7      183.11      204.84     12.98 o 
   1   8   7      103.93      100.14      9.74 o 
   2   8   7      210.66      210.97     13.11 o 
   3   8   7       35.00       30.10      6.72 o 
   4   8   7      124.83      118.40     16.39 o 
 -13   0   8       78.81       52.50     10.47 o 
 -12   0   8      183.56      150.48     14.41 o 
 -11   0   8      566.64      477.00     24.19 o 
 -10   0   8      927.53      911.27     32.09 o 
  -9   0   8     1522.10     1843.67    383.31 o 
  -8   0   8       20.10       17.44      3.86 o 
  -7   0   8     2599.55     2908.60    448.52 o 
  -6   0   8       85.95       66.59      5.69 o 
  -5   0   8     3594.51     3853.29    387.95 o 
  -4   0   8      870.76      938.73     23.51 o 
  -3   0   8     3957.32     4274.36    130.75 o 
  -2   0   8      574.41      808.00     27.45 o 
  -1   0   8      409.44      545.35     32.69 o 
   0   0   8     2971.91     3001.14     39.98 o 
   1   0   8       26.31       73.95      7.55 o 
   3   0   8       17.69       21.96      5.32 o 
   4   0   8     2251.46     2256.13     43.07 o 
   5   0   8      310.22      307.30     17.16 o 
   6   0   8     1009.57      793.57     28.14 o 
   7   0   8      295.54      272.47     17.67 o 
   8   0   8      344.28      292.55     18.87 o 
   9   0   8      768.68      774.35     31.74 o 
  10   0   8      320.71      331.33     22.13 o 
  11   0   8       76.16       43.93     10.47 o 
 -13   1   8       44.95       32.12      7.81 o 
 -12   1   8       82.99       96.42     19.45 o 
 -11   1   8      117.60      132.07     30.28 o 
 -10   1   8      216.76      219.04     25.38 o 
  -9   1   8       25.71       20.43      3.71 o 
  -8   1   8      245.23      273.89     22.13 o 
  -7   1   8       19.73       16.19      3.22 o 
  -6   1   8      542.38      594.92     86.65 o 
  -5   1   8       26.15       36.34      4.20 o 
  -4   1   8      413.57      477.19     16.00 o 
  -3   1   8      236.35      225.76      9.80 o 
  -2   1   8     1339.71     1163.75    110.78 o 
  -1   1   8      869.21      825.38     95.20 o 
   0   1   8       57.03       60.81      9.12 o 
   1   1   8      695.31      598.39    156.91 o 
   2   1   8      108.12       96.66     21.19 o 
   3   1   8      374.97      359.70     91.62 o 
   4   1   8        0.27        2.67      2.54 o 
   5   1   8      935.04      839.21     27.62 o 
   6   1   8       70.79       77.93      7.09 o 
   7   1   8      339.26      326.92     14.93 o 
   8   1   8       52.09       43.49      6.23 o 
   9   1   8       16.87       17.75      4.79 o 
  10   1   8      187.97      219.16     28.31 o 
  11   1   8       13.43        8.04      4.79 o 
 -13   2   8      108.78      138.79     40.15 o 
 -12   2   8      109.53      108.58     19.89 o 
 -11   2   8       65.75       59.07     11.38 o 
 -10   2   8       11.35       10.45      3.25 o 
  -9   2   8      100.49       91.39     14.18 o 
  -8   2   8      261.19      282.58     49.84 o 
  -7   2   8      838.47      889.13    110.76 o 
  -6   2   8       26.43       28.31      3.57 o 
  -5   2   8     1126.96     1177.79     69.10 o 
  -4   2   8       10.85       12.38      2.57 o 
  -3   2   8      414.26      479.93     27.90 o 
  -2   2   8      538.83      461.73     12.66 o 
  -1   2   8       61.10       94.66      4.06 o 
   0   2   8      108.83      146.46      8.89 o 
   1   2   8       18.25       20.49      2.42 o 
   2   2   8      385.07      393.48     64.35 o 
   3   2   8       27.07       27.01      4.20 o 
   4   2   8      547.47      558.50     75.50 o 
   5   2   8       34.16       46.68      5.67 o 
   6   2   8      218.82      229.11     11.33 o 
   7   2   8      207.54      217.39     16.13 o 
   8   2   8      154.47      153.20     10.37 o 
   9   2   8       56.30       56.53     15.87 o 
  10   2   8       14.09       12.52      6.09 o 
  11   2   8      139.43      193.39     39.03 o 
 -12   3   8      217.50      220.88     51.13 o 
 -11   3   8      195.79      171.08     32.15 o 
 -10   3   8      652.92      622.76     95.55 o 
  -9   3   8       51.08       31.44      5.63 o 
  -8   3   8     1069.95      981.65    229.06 o 
  -7   3   8        3.13        2.28      2.33 o 
  -6   3   8      848.77      947.89     97.77 o 
  -5   3   8      259.34      210.52     26.85 o 
  -4   3   8     1954.87     2023.26    178.40 o 
  -3   3   8      612.20      673.16     44.15 o 
  -2   3   8     1320.61     1352.46    115.98 o 
  -1   3   8      664.73      776.05     87.47 o 
   0   3   8     1561.83     1515.07    145.20 o 
   1   3   8     3045.06     2927.23    285.13 o 
   2   3   8       19.46       17.45      3.19 o 
   3   3   8     2423.81     2518.69    277.02 o 
   4   3   8        4.03        3.85      3.26 o 
   5   3   8     1223.10     1206.95    219.63 o 
   6   3   8      113.93      104.14     13.47 o 
   7   3   8      565.83      575.48     19.47 o 
   8   3   8      314.78      334.11     15.10 o 
   9   3   8      170.43      164.79     11.40 o 
  10   3   8      267.73      292.90     15.35 o 
 -12   4   8       73.03      112.17     24.11 o 
 -11   4   8       63.26       59.16     14.58 o 
 -10   4   8        7.43       11.65      4.82 o 
  -9   4   8       65.41       50.50     13.04 o 
  -8   4   8       22.92       19.28      6.16 o 
  -7   4   8      407.06      411.98     56.70 o 
  -6   4   8      245.32      256.27     32.09 o 
  -5   4   8      442.68      392.32     77.95 o 
  -4   4   8       43.82       46.27      9.11 o 
  -3   4   8      599.62      536.08     91.18 o 
  -2   4   8      636.00      602.53     95.26 o 
  -1   4   8       34.19       31.11      6.28 o 
   0   4   8      690.02      546.16    111.70 o 
   1   4   8      104.39      127.68      8.78 o 
   2   4   8      503.55      583.32     41.47 o 
   3   4   8       22.38       25.00      3.96 o 
   4   4   8      334.04      375.66     14.05 o 
   5   4   8        2.87        4.17      3.42 o 
   6   4   8       96.14       79.06      7.82 o 
   7   4   8       10.45        5.40      4.13 o 
   8   4   8       99.02       97.61     11.75 o 
   9   4   8       43.00       30.24      8.15 o 
  10   4   8       39.40       47.87     11.15 o 
 -11   5   8       34.36       31.52      6.89 o 
 -10   5   8       60.88       60.11      8.16 o 
  -9   5   8       51.28       53.36      6.16 o 
  -8   5   8        7.44        1.07      2.89 o 
  -7   5   8       25.25       36.08      4.99 o 
  -6   5   8      276.57      259.60     25.03 o 
  -5   5   8        0.60        2.51      2.41 o 
  -4   5   8      163.89      148.25     26.81 o 
  -3   5   8        4.33        0.17      2.12 o 
  -2   5   8      306.08      273.90     62.80 o 
  -1   5   8      340.81      308.80     50.77 o 
   0   5   8       21.49       17.05      6.26 o 
   1   5   8      213.96      255.58     16.30 o 
   2   5   8       17.15       12.62      3.39 o 
   3   5   8      297.86      322.28     16.69 o 
   4   5   8        5.33        3.40      2.96 o 
   5   5   8       74.20       79.54      7.58 o 
   6   5   8        9.90        6.59      4.00 o 
   7   5   8       15.70       14.05      5.13 o 
   8   5   8       53.83       68.24     16.47 o 
   9   5   8       30.85       38.30      8.49 o 
  -9   6   8      217.64      192.58     10.29 o 
  -8   6   8        8.25        1.45      3.30 o 
  -7   6   8      478.75      435.61     27.35 o 
  -6   6   8        7.98       12.63      3.88 o 
  -5   6   8      837.69      756.28     78.27 o 
  -4   6   8      325.63      320.63     42.76 o 
  -3   6   8      446.74      385.15     52.71 o 
  -2   6   8      509.57      489.04     36.43 o 
  -1   6   8      352.57      336.16     19.90 o 
   0   6   8      535.64      568.49     57.31 o 
   1   6   8       25.18       23.88      5.58 o 
   2   6   8      790.05      802.27     76.95 o 
   3   6   8       15.18       21.20      7.38 o 
   4   6   8      512.06      541.89     47.32 o 
   5   6   8        7.76        4.48      3.43 o 
   6   6   8      215.22      217.25     10.62 o 
   7   6   8       60.45       47.25      6.21 o 
  -7   7   8        4.17        7.74      4.07 o 
  -6   7   8      170.55      175.65     11.34 o 
  -5   7   8       13.60       12.42      4.13 o 
  -4   7   8       37.30       19.64      4.47 o 
  -3   7   8       39.42       37.60      5.26 o 
  -2   7   8       80.75       95.20      9.28 o 
  -1   7   8       50.35       31.47      6.37 o 
   0   7   8       62.03       61.76     17.76 o 
   1   7   8       95.41       93.53     18.10 o 
   2   7   8       13.60        8.56      4.71 o 
   3   7   8      164.85      136.03     16.73 o 
   4   7   8        1.05        4.29      4.25 o 
   5   7   8      128.62      148.69     11.87 o 
  -3   8   8       55.83       49.66      9.69 o 
  -2   8   8       16.63       18.81      6.10 o 
  -1   8   8       13.04        9.10      5.16 o 
   0   8   8       35.75       31.54      7.03 o 
   1   8   8       10.33       10.45      5.32 o 
 -13   1   9       74.84       53.84      9.69 o 
 -12   1   9      205.12      165.50     23.51 o 
 -11   1   9       45.77       48.62      6.90 o 
 -10   1   9      480.62      492.07     62.92 o 
  -9   1   9        4.43        4.06      2.83 o 
  -8   1   9      410.42      395.25     47.74 o 
  -7   1   9       54.11       42.79      4.52 o 
  -6   1   9     1110.56     1179.11    140.87 o 
  -5   1   9      275.50      327.46     34.23 o 
  -4   1   9      506.92      571.26     25.18 o 
  -3   1   9     1904.16     1948.44     71.40 o 
  -2   1   9      766.35      790.47     34.10 o 
  -1   1   9     2774.51     2569.00    306.85 o 
   0   1   9      316.68      265.26     39.19 o 
   1   1   9     2339.64     2175.01    660.68 o 
   2   1   9       39.43       28.83      9.52 o 
   3   1   9     1289.32     1190.80    277.36 o 
   4   1   9      194.00      169.70     40.15 o 
   5   1   9      803.98      765.61     56.79 o 
   6   1   9      447.97      440.33     25.91 o 
   7   1   9      256.80      267.05     13.04 o 
   8   1   9      230.04      197.22     23.68 o 
   9   1   9       24.39       20.40      5.37 o 
  10   1   9      196.52      198.08     22.91 o 
 -12   2   9       27.41       17.75      4.54 o 
 -11   2   9      421.97      442.46     53.61 o 
 -10   2   9        6.20        9.97      3.52 o 
  -9   2   9     1095.26     1100.33    122.58 o 
  -8   2   9        4.48        6.55      3.54 o 
  -7   2   9      818.19      864.09    108.53 o 
  -6   2   9      388.98      390.15     41.18 o 
  -5   2   9      708.14      725.05     82.79 o 
  -4   2   9     1266.30     1312.94     92.49 o 
  -3   2   9      893.42      931.65     62.21 o 
  -2   2   9     1562.57     1527.38    113.84 o 
  -1   2   9       78.56      102.34      9.29 o 
   0   2   9      737.29      793.42     49.21 o 
   1   2   9        3.38        2.54      1.66 o 
   2   2   9     1468.25     1379.44    208.34 o 
   3   2   9       47.48       70.52     13.98 o 
   4   2   9      977.57      975.14    133.49 o 
   5   2   9      266.45      271.25     49.24 o 
   6   2   9      363.67      363.63     14.72 o 
   7   2   9      231.18      217.06     18.27 o 
   8   2   9      178.86      169.16     11.22 o 
   9   2   9      282.50      287.78     20.50 o 
  10   2   9        6.42        2.36      4.17 o 
 -12   3   9        9.84       15.52      4.51 o 
 -11   3   9        0.22        0.55      2.82 o 
 -10   3   9        7.14        4.86      3.26 o 
  -9   3   9        3.36        0.09      3.08 o 
  -8   3   9        3.22        1.35      3.13 o 
  -7   3   9       20.22       19.44      4.85 o 
  -6   3   9      321.86      351.70     52.16 o 
  -5   3   9       45.36       37.67      4.28 o 
  -4   3   9       48.78       24.48     13.89 o 
  -3   3   9       16.04       14.42      3.05 o 
  -2   3   9        9.35       11.91      2.89 o 
  -1   3   9       38.38       40.33      4.07 o 
   0   3   9       25.58       25.40      3.47 o 
   1   3   9        3.42        2.16      1.95 o 
   2   3   9        0.01        1.26      2.14 o 
   3   3   9        2.26        0.00      2.35 o 
   4   3   9        0.55        2.50      3.00 o 
   5   3   9       11.36        8.22      3.83 o 
   6   3   9       74.17       85.39      8.11 o 
   7   3   9        0.63        0.00      3.26 o 
   8   3   9        2.67        0.00      4.98 o 
   9   3   9        3.14        1.77      4.04 o 
  10   3   9        0.33        0.00      3.91 o 
 -11   4   9      216.37      203.71     21.93 o 
 -10   4   9       63.21       54.17     12.27 o 
  -9   4   9      438.19      421.41    116.25 o 
  -8   4   9        3.43        2.47      3.86 o 
  -7   4   9      949.99      808.57    207.79 o 
  -6   4   9      257.47      257.03     39.71 o 
  -5   4   9      489.97      473.41     75.42 o 
  -4   4   9      493.37      490.43     65.75 o 
  -3   4   9      145.18      128.61     23.15 o 
  -2   4   9      639.39      602.72    105.32 o 
  -1   4   9       98.02       97.41     13.68 o 
   0   4   9      760.80      615.96    137.39 o 
   1   4   9       46.09       49.42      6.28 o 
   2   4   9      440.04      482.52     43.84 o 
   3   4   9      110.60      128.27      7.20 o 
   4   4   9      564.10      632.00     18.78 o 
   5   4   9      167.51      194.46     18.62 o 
   6   4   9      341.82      325.32     44.18 o 
   7   4   9      241.12      254.56     46.33 o 
   8   4   9       22.63       19.49      7.72 o 
   9   4   9      159.84      166.79     12.35 o 
 -10   5   9      293.48      320.50     56.54 o 
  -9   5   9       21.44       32.43      6.73 o 
  -8   5   9      558.82      593.10    131.86 o 
  -7   5   9        1.57        1.49      2.85 o 
  -6   5   9      230.74      196.79     30.13 o 
  -5   5   9      179.71      155.09     21.28 o 
  -4   5   9      467.16      430.32     74.74 o 
  -3   5   9      234.26      180.75     33.67 o 
  -2   5   9      384.29      305.78     76.55 o 
  -1   5   9      902.88      766.93    177.79 o 
   0   5   9       53.54       48.68      6.73 o 
   1   5   9      716.67      697.03     78.41 o 
   2   5   9       56.77       64.71      7.81 o 
   3   5   9      446.10      439.96     42.38 o 
   4   5   9      160.70      192.35     22.61 o 
   5   5   9      269.92      287.68     18.38 o 
   6   5   9      140.00      172.55     26.25 o 
   7   5   9      140.34      136.99     17.07 o 
   8   5   9      190.38      183.45     22.56 o 
  -8   6   9        5.67        6.57      4.23 o 
  -7   6   9        1.48        2.79      3.18 o 
  -6   6   9       41.30       46.23      7.18 o 
  -5   6   9        1.87        0.00      2.75 o 
  -4   6   9        5.03        2.26      2.93 o 
  -3   6   9        5.52        6.77      3.33 o 
  -2   6   9        3.46        3.01      3.98 o 
  -1   6   9       10.37       18.47      5.15 o 
   0   6   9       10.65        7.21      4.08 o 
   1   6   9        0.04        2.35      3.87 o 
   2   6   9        3.39        3.49      3.75 o 
   3   6   9        0.01        3.23      4.03 o 
   4   6   9        3.16        2.35      4.03 o 
   5   6   9       14.65       18.98      4.71 o 
   6   6   9       11.06       11.91      4.54 o 
  -6   7   9      162.03      160.17     15.35 o 
  -5   7   9       49.24       36.17      5.75 o 
  -4   7   9      181.06      163.15     15.89 o 
  -3   7   9      140.51      147.69     11.28 o 
  -2   7   9       68.12       79.37      9.02 o 
  -1   7   9      145.25      111.31     10.06 o 
   0   7   9        7.91        2.86      4.17 o 
   1   7   9      237.84      236.37     13.86 o 
   2   7   9        5.05        4.39      6.43 o 
   3   7   9      136.98      112.77     14.58 o 
   4   7   9       66.16       78.74      9.44 o 
 -12   0  10        0.64        0.34      4.98 o 
 -11   0  10      190.16      169.69     16.47 o 
 -10   0  10      104.13       88.02     12.53 o 
  -9   0  10     1071.97     1053.86     36.55 o 
  -8   0  10      146.56      133.15     13.38 o 
  -7   0  10      984.19      945.59     32.94 o 
  -6   0  10      835.20      922.88    140.27 o 
  -5   0  10      302.25      318.95     39.55 o 
  -4   0  10     1244.94     1339.88     31.74 o 
  -3   0  10       41.04       49.07      7.55 o 
  -2   0  10     2311.47     2466.32     43.24 o 
  -1   0  10       35.22       35.89      4.49 o 
   0   0  10      886.26     1046.48     29.17 o 
   1   0  10       89.19       86.31      9.27 o 
   2   0  10     1631.56     1529.31     35.86 o 
   3   0  10      425.49      400.64     19.56 o 
   4   0  10      901.05      753.25     27.80 o 
   5   0  10      441.09      355.52     20.25 o 
   6   0  10      155.94      142.93     13.90 o 
   7   0  10      642.56      498.27     25.74 o 
   8   0  10       43.83       37.06      9.44 o 
   9   0  10      381.73      378.85     24.54 o 
 -12   1  10       89.21       69.31      8.61 o 
 -11   1  10        1.47        0.00      3.15 o 
 -10   1  10      120.99      104.65      9.16 o 
  -9   1  10        9.41        7.48      3.22 o 
  -8   1  10      227.60      244.23     18.26 o 
  -7   1  10      162.71      155.25     13.38 o 
  -6   1  10      123.19      143.36     20.68 o 
  -5   1  10      559.25      527.75     49.67 o 
  -4   1  10      469.49      485.08     15.03 o 
  -3   1  10       19.80       36.89      7.81 o 
  -2   1  10      203.76      177.84      8.67 o 
  -1   1  10     1037.93     1056.65     59.62 o 
   0   1  10      110.39       47.99     46.58 o 
   1   1  10      761.01      696.89    203.50 o 
   2   1  10      284.39      271.15     59.62 o 
   3   1  10      129.08      133.80     27.37 o 
   4   1  10      107.12       84.42     10.47 o 
   5   1  10       43.63       31.43      5.51 o 
   6   1  10      200.88      227.85     12.12 o 
   7   1  10       14.98       10.85      4.33 o 
   8   1  10       92.35       74.86     18.62 o 
   9   1  10       10.83        7.16      4.40 o 
 -12   2  10        3.52        1.41      3.30 o 
 -11   2  10      191.89      189.87     24.41 o 
 -10   2  10        7.18        9.18      3.82 o 
  -9   2  10      145.21      171.50     22.75 o 
  -8   2  10      180.89      197.20     39.55 o 
  -7   2  10      166.93      160.18     31.74 o 
  -6   2  10      125.29      129.81     17.84 o 
  -5   2  10      105.53      108.44     15.27 o 
  -4   2  10      231.53      232.10     19.30 o 
  -3   2  10       31.75       19.36      3.38 o 
  -2   2  10      115.01      133.10     12.87 o 
  -1   2  10       11.59        6.32      2.48 o 
   0   2  10      552.38      587.60     42.97 o 
   1   2  10        2.42        0.26      2.09 o 
   2   2  10      336.38      345.98     82.27 o 
   3   2  10       63.12       81.23     15.70 o 
   4   2  10       85.16      101.38     19.05 o 
   5   2  10      229.81      261.77     44.87 o 
   6   2  10       38.39       44.61      8.92 o 
   7   2  10       99.40       98.59      9.08 o 
   8   2  10        0.08        0.61      3.59 o 
   9   2  10       45.09       39.33     11.75 o 
 -11   3  10        1.25        2.40      3.41 o 
 -10   3  10      388.67      333.28     42.32 o 
  -9   3  10       83.54       97.88     23.94 o 
  -8   3  10      328.82      315.78     29.94 o 
  -7   3  10      174.09      162.82     26.77 o 
  -6   3  10     1176.14     1172.09    180.16 o 
  -5   3  10      453.40      412.59     42.64 o 
  -4   3  10      168.44      154.08      7.54 o 
  -3   3  10     1435.91     1288.31     78.28 o 
  -2   3  10      156.64      167.94     10.83 o 
  -1   3  10     1966.58     2017.67    181.34 o 
   0   3  10      372.95      412.83     48.17 o 
   1   3  10     1148.58     1268.80     87.94 o 
   2   3  10      109.04       93.85      8.13 o 
   3   3  10      482.82      489.80     57.31 o 
   4   3  10      453.68      440.33     91.37 o 
   5   3  10      228.24      234.54     40.66 o 
   6   3  10      406.40      439.20     56.11 o 
   7   3  10       28.83       29.73      8.41 o 
   8   3  10      372.67      435.76     36.55 o 
 -10   4  10        2.07        0.00      3.34 o 
  -9   4  10      118.39      130.76     40.66 o 
  -8   4  10      117.82      118.84     34.49 o 
  -7   4  10       73.85       60.01     10.04 o 
  -6   4  10       77.64       61.51      7.34 o 
  -5   4  10       19.15       14.99      4.51 o 
  -4   4  10      292.91      293.51     30.67 o 
  -3   4  10       18.61       20.20      3.89 o 
  -2   4  10      258.49      261.22     36.58 o 
  -1   4  10        0.66        1.53      2.32 o 
   0   4  10      157.24      161.75     10.13 o 
   1   4  10        2.71        1.00      3.33 o 
   2   4  10      242.31      245.88     36.80 o 
   3   4  10       67.28       90.19     12.78 o 
   4   4  10      114.15      115.07      8.28 o 
   5   4  10       78.99       56.97     12.27 o 
   6   4  10       66.65       79.24     17.93 o 
   7   4  10       85.89       84.12     13.55 o 
   8   4  10       11.52        7.42      4.90 o 
  -9   5  10        5.29        6.10      4.47 o 
  -8   5  10      156.32      157.61     24.79 o 
  -7   5  10        5.31        0.00      3.49 o 
  -6   5  10       21.15       13.80      3.94 o 
  -5   5  10       22.00        7.92      3.26 o 
  -4   5  10       80.78       83.82     14.34 o 
  -3   5  10      230.55      225.97     43.88 o 
  -2   5  10        0.89        2.13      2.43 o 
  -1   5  10       89.62       83.47     13.30 o 
   0   5  10        2.29        2.18      3.46 o 
   1   5  10      123.75      126.25      9.94 o 
   2   5  10       89.41      108.75      9.58 o 
   3   5  10       54.82       68.64      8.41 o 
   4   5  10       15.12       13.02      4.93 o 
   5   5  10        5.18        1.05      4.04 o 
   6   5  10       79.53      103.35      8.25 o 
  -7   6  10      154.10      150.83     13.79 o 
  -6   6  10      208.85      204.69     24.59 o 
  -5   6  10      115.50      101.92     16.50 o 
  -4   6  10      222.74      189.28     31.34 o 
  -3   6  10       26.79       18.82      4.26 o 
  -2   6  10      361.23      336.53     33.29 o 
  -1   6  10        4.94        3.73      4.42 o 
   0   6  10      452.02      483.22     39.98 o 
   1   6  10        7.73        3.89      4.35 o 
   2   6  10      285.54      292.33     18.96 o 
   3   6  10       69.14       86.34      9.50 o 
   4   6  10      144.70      133.54     16.73 o 
  -3   7  10      128.60      162.60     19.13 o 
  -2   7  10        2.44        0.00      4.20 o 
  -1   7  10       78.90       74.24      9.25 o 
   0   7  10        1.85        0.00      4.05 o 
   1   7  10      109.81      114.69     11.41 o 
 -11   1  11       28.88       31.06      6.73 o 
 -10   1  11      289.57      237.41     13.58 o 
  -9   1  11      129.37      111.31      9.40 o 
  -8   1  11      258.26      240.99     12.98 o 
  -7   1  11      399.53      405.21     26.92 o 
  -6   1  11      196.73      221.82     20.42 o 
  -5   1  11     1129.41     1144.02    123.80 o 
  -4   1  11      139.29      184.06     11.75 o 
  -3   1  11      859.86      905.22     75.32 o 
  -2   1  11        2.77        3.20      2.96 o 
  -1   1  11      645.95      673.66     32.86 o 
   0   1  11      596.46      630.17     17.21 o 
   1   1  11      431.54      431.82     14.79 o 
   2   1  11      370.72      360.37     94.20 o 
   3   1  11      115.40       94.03     10.98 o 
   4   1  11      357.61      335.13     16.73 o 
   5   1  11       37.25       36.12      6.03 o 
   6   1  11      365.70      362.52     16.90 o 
   7   1  11        0.03        1.64      3.79 o 
   8   1  11      252.06      279.01     25.91 o 
 -11   2  11      146.18      110.59     10.00 o 
 -10   2  11       43.22       55.09      7.16 o 
  -9   2  11      230.70      256.26     27.72 o 
  -8   2  11      428.62      496.58     48.29 o 
  -7   2  11      175.22      175.12     30.97 o 
  -6   2  11      377.66      361.78     22.22 o 
  -5   2  11        8.39       11.06      4.18 o 
  -4   2  11      754.36      784.57    100.63 o 
  -3   2  11        0.03        0.00      2.90 o 
  -2   2  11      810.38      868.59     62.43 o 
  -1   2  11       43.66       28.96      7.37 o 
   0   2  11      732.66      734.04     60.70 o 
   1   2  11       99.91       99.32      6.33 o 
   2   2  11      416.43      476.10     61.08 o 
   3   2  11      680.12      730.86    141.90 o 
   4   2  11      226.39      260.94     26.60 o 
   5   2  11      365.50      403.47     36.03 o 
   6   2  11       24.00       24.62      5.95 o 
   7   2  11      304.19      323.10     29.25 o 
   8   2  11       22.39       35.85      7.03 o 
 -10   3  11        0.08        0.00      2.94 o 
  -9   3  11        1.57        2.43      3.95 o 
  -8   3  11        2.11        0.34      3.36 o 
  -7   3  11        0.34        3.21      4.55 o 
  -6   3  11       56.19       84.64     11.92 o 
  -5   3  11       23.24       18.17      4.91 o 
  -4   3  11        2.95        1.03      3.00 o 
  -3   3  11        0.38        0.30      2.19 o 
  -2   3  11        6.41        3.31      2.42 o 
  -1   3  11        4.75        2.73      2.75 o 
   0   3  11      104.53      119.84      8.31 o 
   1   3  11       79.93       88.69     10.90 o 
   2   3  11        9.36        8.66      4.35 o 
   3   3  11        0.73        2.70      3.35 o 
   4   3  11        0.48        5.39      3.71 o 
   5   3  11        1.69        0.44      3.54 o 
   6   3  11        0.09        2.95      4.12 o 
   7   3  11        5.38        3.43      6.35 o 
  -9   4  11      135.94      121.14     35.09 o 
  -8   4  11       81.29       72.29     19.13 o 
  -7   4  11       19.93        7.61      4.43 o 
  -6   4  11      387.28      369.15     65.63 o 
  -5   4  11       79.60       73.21     18.70 o 
  -4   4  11      366.12      338.62     35.45 o 
  -3   4  11        0.64        1.15      2.57 o 
  -2   4  11      420.50      378.40     57.41 o 
  -1   4  11       12.79       12.63      5.23 o 
   0   4  11      349.61      416.57     27.45 o 
   1   4  11      240.62      289.79     30.28 o 
   2   4  11      464.87      521.23     42.21 o 
   3   4  11      191.12      212.25     25.65 o 
   4   4  11       41.95       38.57      6.95 o 
   5   4  11      292.48      327.21     44.10 o 
   6   4  11        0.13        2.15      4.33 o 
  -7   5  11      198.53      182.42     50.19 o 
  -6   5  11      110.76       99.65     33.46 o 
  -5   5  11      498.72      543.92     91.60 o 
  -4   5  11        2.64        6.05      3.47 o 
  -3   5  11      416.90      381.48     89.93 o 
  -2   5  11       38.03       48.88      7.28 o 
  -1   5  11      386.65      452.54     26.68 o 
   0   5  11       76.59      105.76     14.16 o 
   1   5  11      181.73      186.50     31.91 o 
   2   5  11      229.01      276.49     38.69 o 
   3   5  11      183.37      230.81     17.42 o 
   4   5  11      130.16      111.12     10.64 o 
   5   5  11       28.11       27.74      6.90 o 
  -5   6  11        5.18        7.51      4.28 o 
  -4   6  11        0.05        0.00      3.04 o 
  -3   6  11        4.26        6.37      4.76 o 
  -2   6  11       12.39       22.93      6.31 o 
  -1   6  11        0.35        1.21      4.12 o 
   0   6  11        0.83        3.22      4.29 o 
   1   6  11        0.19        0.00      4.12 o 
   2   6  11        5.23        5.67      4.83 o 
 -10   0  12      138.35      129.72     15.27 o 
  -9   0  12      100.99       86.31     13.21 o 
  -8   0  12      540.30      508.91     27.45 o 
  -7   0  12       24.09       16.82      7.38 o 
  -6   0  12      416.03      359.81     22.13 o 
  -5   0  12        0.02        3.09      4.29 o 
  -4   0  12      593.55      522.12     25.57 o 
  -2   0  12     1069.57     1227.50     34.49 o 
  -1   0  12      230.27      233.87     15.96 o 
   0   0  12      609.84      708.29     27.45 o 
   1   0  12      468.93      480.60     23.34 o 
   2   0  12      322.96      317.60     18.70 o 
   3   0  12      872.02      747.93     29.17 o 
   4   0  12        6.20        9.27      5.83 o 
   5   0  12      619.51      503.77     25.91 o 
   6   0  12        0.21        1.89      4.98 o 
   7   0  12      177.99      174.84     17.16 o 
 -10   1  12       26.51       17.98      6.43 o 
  -9   1  12       50.37       36.75      6.78 o 
  -8   1  12        8.47        5.27      5.49 o 
  -7   1  12       98.47       91.80      9.04 o 
  -6   1  12       19.82       19.00      5.01 o 
  -5   1  12      241.16      263.80     12.61 o 
  -4   1  12       74.25       86.53      8.05 o 
  -3   1  12      454.34      440.18     51.39 o 
  -2   1  12        1.16        0.00      2.64 o 
  -1   1  12       47.97       62.01      6.78 o 
   0   1  12      382.50      406.48     21.79 o 
   1   1  12       10.20        2.98      3.42 o 
   3   1  12       60.57       63.62      7.22 o 
   4   1  12      117.77      120.41      9.52 o 
   5   1  12        0.00        2.32      3.64 o 
   6   1  12       93.50       85.01      8.98 o 
   7   1  12        2.99        8.42      4.79 o 
  -9   2  12       59.13       47.88      7.51 o 
  -8   2  12       22.79       11.18      3.91 o 
  -7   2  12        1.48        0.00      3.33 o 
  -6   2  12      111.76      111.78     12.53 o 
  -5   2  12        4.77        5.78      7.81 o 
  -4   2  12      201.70      196.89     26.51 o 
  -3   2  12        8.78        7.83      5.15 o 
  -2   2  12      140.45      142.86      9.56 o 
  -1   2  12       84.42       92.59      8.03 o 
   0   2  12      182.00      224.18     18.14 o 
   1   2  12      165.28      183.53     16.04 o 
   2   2  12       12.26        9.27      4.28 o 
   3   2  12      141.22      152.36     14.93 o 
   4   2  12       14.03       19.39      8.06 o 
   5   2  12       66.56       63.73      7.82 o 
   6   2  12       12.92       13.16      5.27 o 
  -8   3  12      116.47      119.74     16.90 o 
  -7   3  12      423.97      426.31     65.97 o 
  -6   3  12        0.70        2.92      3.75 o 
  -5   3  12      636.06      632.44     75.50 o 
  -4   3  12       38.79       36.66      7.72 o 
  -3   3  12      537.22      581.10     51.99 o 
  -2   3  12      194.58      202.99     11.53 o 
  -1   3  12      415.37      403.08     39.95 o 
   0   3  12      160.38      149.49     21.36 o 
   1   3  12       92.90       97.64     11.84 o 
   2   3  12      508.10      597.98     62.80 o 
   3   3  12       30.83       24.17      5.96 o 
   4   3  12      289.67      322.96     26.34 o 
   5   3  12        4.19        1.54      6.69 o 
  -7   4  12        0.52        5.92      4.42 o 
  -6   4  12      101.37       87.15     17.93 o 
  -5   4  12       13.92       23.68      6.03 o 
  -4   4  12      121.82      113.01     21.28 o 
  -3   4  12       17.72       11.56      4.59 o 
  -2   4  12      113.60      108.58      7.56 o 
  -1   4  12       45.69       37.57      9.78 o 
   0   4  12       98.90      121.93     10.07 o 
   1   4  12       62.93       55.77      7.89 o 
   2   4  12       14.67        9.53      4.93 o 
   3   4  12       90.93      102.75     16.82 o 
   4   4  12        1.51        4.61      4.57 o 
  -5   5  12       69.75       56.01     19.47 o 
  -4   5  12        0.01        2.12      3.59 o 
  -3   5  12       56.85       56.80     19.22 o 
  -2   5  12       24.16       42.76      7.40 o 
  -1   5  12       53.18       62.22      8.23 o 
   0   5  12       40.98       61.14      8.25 o 
   1   5  12       14.65        8.73      5.03 o 
   2   5  12        7.10        1.04      4.35 o 
  -8   1  13        3.78        6.93      4.55 o 
  -7   1  13      338.83      290.48     15.10 o 
  -6   1  13       14.29        6.01      4.13 o 
  -5   1  13      335.02      321.54     21.62 o 
  -4   1  13      142.88      153.42     11.32 o 
  -3   1  13      184.37      188.07     11.34 o 
  -2   1  13      291.52      319.23     32.69 o 
  -1   1  13      164.91      175.61     28.40 o 
   0   1  13      236.58      244.38     13.81 o 
   1   1  13       17.31       24.36      7.89 o 
   2   1  13      283.38      293.06     20.42 o 
   3   1  13        9.05       21.79      8.06 o 
   4   1  13      260.67      267.15     20.08 o 
   5   1  13       14.30        6.93      4.85 o 
  -7   2  13        0.29        0.00      3.55 o 
  -6   2  13      280.42      308.91     53.53 o 
  -5   2  13        8.90        1.35      3.57 o 
  -4   2  13      304.99      294.82     26.77 o 
  -3   2  13      165.14      162.22     24.45 o 
  -2   2  13      154.80      165.09     16.21 o 
  -1   2  13      361.76      390.26     57.65 o 
   0   2  13      139.71      187.20     16.82 o 
   1   2  13      404.22      469.45     25.91 o 
   2   2  13        6.13        7.32      4.79 o 
   3   2  13      287.40      331.68     34.32 o 
  -6   3  13        1.72        4.31      3.99 o 
  -5   3  13        3.51        8.49      4.31 o 
  -4   3  13        4.92        4.50      3.82 o 
  -3   3  13        7.02       11.28      4.59 o 
  -2   3  13        1.21        0.64      3.27 o 
  -1   3  13        7.95       13.21      7.21 o 
   0   3  13       10.93       20.14      5.69 o 
   1   3  13        9.98       15.05      5.57 o 
   2   3  13        8.33        7.32      4.85 o 
   3   3  13        4.65        8.37      4.97 o 
  -4   4  13      166.17      134.44     34.92 o 
  -3   4  13       79.36       77.35     22.22 o 
  -2   4  13      109.98      103.98     14.24 o 
  -1   4  13      169.95      173.44     23.42 o 
   0   4  13       41.56       64.44      8.52 o 
   1   4  13      229.60      298.91     24.71 o 
  -6   0  14      367.79      399.96     25.74 o 
  -5   0  14       57.43       32.94      9.44 o 
  -4   0  14      205.81      218.77     18.87 o 
  -3   0  14      316.91      272.13     20.42 o 
   1   0  14      443.28      552.67     27.62 o 
   2   0  14       55.26       77.04     12.01 o 
  -5   1  14       43.36       48.39     10.81 o 
  -4   1  14       34.04       42.55      9.78 o 
  -3   1  14       21.49       24.02      8.06 o 
  -2   1  14       47.24       42.35      6.85 o 
  -1   1  14        6.18        8.75      4.49 o 
   0   1  14      106.92      105.57      9.56 o 
   1   1  14        5.56       10.81      7.21 o 
   2   1  14       72.36       82.02     12.87 o 
  -4   2  14       71.85      100.83      9.64 o 
  -3   2  14       16.37        5.13      4.03 o 
  -2   2  14        8.02        8.96      4.54 o 
  -1   2  14       57.84       62.11     11.32 o 
   0   2  14        0.04        1.03      5.66 o 
   1   2  14       60.35       49.76     10.98 o 
                                                 
